# Supplementary material for: Effect of sodium lactate on the gel quality of cold-stored Litopenaeus vannamei: Perspective of 4D-DIA proteomics
Source: Food Chem X. 2026 Apr 5;35:103835. doi: 10.1016/j.fochx.2026.103835 (PMC13091128; doi:10.1016/j.fochx.2026.103835)
Supplement: Supplementary file 1 — Supplementary material 1 [file mmc1.xlsx]

## Sheet: HO vs FS
Accession	Symbol	Protein Name	Entrez ID	Description	FC(HO/FS)	Log2FC(HO/FS)	P_value(HO/FS)	Regulate	Significant	HO	FS	Y_1	Y_2	Y_3	R_1	R_2	R_3	GO Term	GO ID	KO ID	KO Name	Pathway ID	Pathway_defition	EggNOG ID	EggNOG_Functional Categories	Pfam ID	Domain	Domain Description	Subcellular Loc
X2KWE4	C7M84_023278	Hemocyanin	113830073	X2KWE4_PENVA Hemocyanin OS=Penaeus vannamei OX=6689 GN=C7M84_023278 PE=3 SV=1	0.393	-1.3474	0.001063	down	yes	143917	366183	400443	318472	379633	161730	131735	138285	MF:catalytic activity;MF:molecular_function;MF:oxidoreductase activity	GO:0003824;GO:0003674;GO:0016491	------	------	------	------	ENOG410XR2D;ENOG4111KTW	S:Function unknown;	PF00372.23;PF03723.18;PF03722.18	Hemocyanin_M;Hemocyanin_C;Hemocyanin_N	Hemocyanin, copper containing domain;Hemocyanin, ig-like domain;Hemocyanin, all-alpha domain	extracellular
A0A059TEW9	-	Hemocyanin subunit L1	-	A0A059TEW9_PENVA Hemocyanin subunit L1 (Fragment) OS=Penaeus vannamei OX=6689 PE=2 SV=1	0.3621	-1.4655	0.001201	down	yes	75594.6	208766	235377	180233	210689	81164.8	70921.6	74697.5	MF:catalytic activity;MF:molecular_function;MF:oxidoreductase activity	GO:0003824;GO:0003674;GO:0016491	------	------	------	------	ENOG410XR2D	S:Function unknown	PF00372.23;PF03723.18;PF03722.18	Hemocyanin_M;Hemocyanin_C;Hemocyanin_N	Hemocyanin, copper containing domain;Hemocyanin, ig-like domain;Hemocyanin, all-alpha domain	ER
A0A423SGU8	C7M84_018733	Hemocyanin subunit L2	113823621	A0A423SGU8_PENVA Hemocyanin subunit L2 OS=Penaeus vannamei OX=6689 GN=C7M84_018733 PE=3 SV=1	0.2572	-1.959	0.0009297	down	yes	42991.8	167182	179633	139170	182742	46611.6	40930.2	41433.7	CC:membrane;CC:cellular_component;CC:cellular anatomical entityMF:catalytic activity;MF:molecular_function;MF:oxidoreductase activity	GO:0016020;GO:0005575;GO:0110165GO:0003824;GO:0003674;GO:0016491	------	------	------	------	ENOG410XR2D	S:Function unknown	PF00372.23;PF03723.18;PF03722.18	Hemocyanin_M;Hemocyanin_C;Hemocyanin_N	Hemocyanin, copper containing domain;Hemocyanin, ig-like domain;Hemocyanin, all-alpha domain	peroxisomal
A0A3R7PUZ2	C7M84_003479	Hemocyanin	-	A0A3R7PUZ2_PENVA Hemocyanin OS=Penaeus vannamei OX=6689 GN=C7M84_003479 PE=4 SV=1	0.3123	-1.679	0.0004998	down	yes	34103	109208	116798	95499.3	115328	38934.2	31158.2	32216.7	MF:catalytic activity;MF:molecular_function;MF:oxidoreductase activity	GO:0003824;GO:0003674;GO:0016491	------	------	------	------	ENOG4111KTW;ENOG410XR2D	S:Function unknown;	PF03723.18	Hemocyanin_C	Hemocyanin, ig-like domain	peroxisomal
A0A088MK65	-	Hemocyanin	113823626	A0A088MK65_PENVA Hemocyanin OS=Penaeus vannamei OX=6689 PE=2 SV=1	0.3015	-1.7298	0.0009002	down	yes	26307.5	87262.4	93582.8	73976.5	94227.7	22825.6	27188.9	28908	MF:catalytic activity;MF:molecular_function;MF:oxidoreductase activity	GO:0003824;GO:0003674;GO:0016491	------	------	------	------	ENOG410XR2D	S:Function unknown	PF00372.23;PF03723.18;PF03722.18	Hemocyanin_M;Hemocyanin_C;Hemocyanin_N	Hemocyanin, copper containing domain;Hemocyanin, ig-like domain;Hemocyanin, all-alpha domain	peroxisomal
A0A3R7NZC3	C7M84_010628	Sarcoplasmic calcium-binding protein variant a	113812656	A0A3R7NZC3_PENVA Sarcoplasmic calcium-binding protein variant a OS=Penaeus vannamei OX=6689 GN=C7M84_010628 PE=4 SV=1	2.1939	1.1335	0.001666	up	yes	70489.9	32129.9	31756.6	28960.4	35672.6	79364.9	63329.8	68775	MF:cation binding;MF:ion binding;MF:molecular_function;MF:binding;MF:metal ion binding;MF:calcium ion binding	GO:0043169;GO:0043167;GO:0003674;GO:0005488;GO:0046872;GO:0005509	------	------	------	------	ENOG4111HUG	S:Function unknown	PF00036.36;PF13202.10;PF13499.10;PF13405.10	EF-hand_1;EF-hand_5;EF-hand_7;EF-hand_6	EF hand;EF hand;EF-hand domain pair;EF-hand domain	cytoplasmic
A0A059TGC6	-	Hemocyanin subunit L1	-	A0A059TGC6_PENVA Hemocyanin subunit L1 (Fragment) OS=Penaeus vannamei OX=6689 PE=3 SV=1	0.3215	-1.6371	5.01e-05	down	yes	22514.4	70039.7	73635.6	66356.7	70126.8	23721	19581.9	24240.4	MF:catalytic activity;MF:molecular_function;MF:oxidoreductase activity	GO:0003824;GO:0003674;GO:0016491	------	------	------	------	ENOG410XR2D	S:Function unknown	PF00372.23;PF03723.18;PF03722.18	Hemocyanin_M;Hemocyanin_C;Hemocyanin_N	Hemocyanin, copper containing domain;Hemocyanin, ig-like domain;Hemocyanin, all-alpha domain	ER
A0A411FUZ0	-	Histone H4	-	A0A411FUZ0_PENVA Histone H4 OS=Penaeus vannamei OX=6689 PE=2 SV=1	0.3829	-1.385	1.23e-05	down	yes	20086	52450.6	52905.7	52704.9	51741.3	18698.9	19142	22417.1	CC:macromolecular complex;CC:intracellular membrane-bounded organelle;CC:protein-DNA complex;CC:nucleus;CC:cellular_component;CC:intracellular organelle;CC:nucleosome;CC:membrane-bounded organelle;CC:organelle;CC:cellular anatomical entityMF:structural constituent of chromatin;MF:organic cyclic compound binding;MF:DNA binding;MF:heterocyclic compound binding;MF:structural molecule activity;MF:mol…	GO:0032991;GO:0043231;GO:0032993;GO:0005634;GO:0005575;GO:0043229;GO:0000786;GO:0043227;GO:0043226;GO:0110165GO:0030527;GO:0097159;GO:0003677;GO:1901363;GO:0005198;GO:0003674;GO:0005488;GO:0005515;GO:0003676;GO:0046983;GO:0046982	K11254	H4	map05034;map04613;map05322;map05203	Alcoholism;Neutrophil extracellular trap formation;Systemic lupus erythematosus;Viral carcinogenesis	COG2036	E:Amino acid transport and metabolism	PF15511.10	CENP-T_C	Centromere kinetochore component CENP-T histone fold	nuclear
A0A423SY25	C7M84_012813	Histone H2A	-	A0A423SY25_PENVA Histone H2A OS=Penaeus vannamei OX=6689 GN=C7M84_012813 PE=3 SV=1	0.4145	-1.2706	0.0002017	down	yes	12164.5	29345.2	31569	27871.5	28595	10800.7	12877.4	12815.3	CC:macromolecular complex;CC:intracellular membrane-bounded organelle;CC:protein-DNA complex;CC:nucleus;CC:cellular_component;CC:intracellular organelle;CC:nucleosome;CC:membrane-bounded organelle;CC:organelle;CC:cellular anatomical entityMF:structural constituent of chromatin;MF:organic cyclic compound binding;MF:DNA binding;MF:heterocyclic compound binding;MF:structural molecule activity;MF:mol…	GO:0032991;GO:0043231;GO:0032993;GO:0005634;GO:0005575;GO:0043229;GO:0000786;GO:0043227;GO:0043226;GO:0110165GO:0030527;GO:0097159;GO:0003677;GO:1901363;GO:0005198;GO:0003674;GO:0005488;GO:0005515;GO:0003676;GO:0046983;GO:0046982	K11253	H3	map05034;map04613;map05322;map05131;map05202	Alcoholism;Neutrophil extracellular trap formation;Systemic lupus erythematosus;Shigellosis;Transcriptional misregulation in cancer	COG5262	B:Chromatin structure and dynamics	PF00125.28;PF16211.9;PF00808.27	Histone;Histone_H2A_C;CBFD_NFYB_HMF	Core histone H2A/H2B/H3/H4;C-terminus of histone H2A;Histone-like transcription factor	mitochondrial
A0A3R7N5I8	C7M84_003447	Hemocyanin	-	A0A3R7N5I8_PENVA Hemocyanin OS=Penaeus vannamei OX=6689 GN=C7M84_003447 PE=3 SV=1	0.376	-1.4112	0.001008	down	yes	9176.79	24409.5	26433.3	21247.4	25547.7	10695.6	8452.31	8382.44	MF:catalytic activity;MF:molecular_function;MF:oxidoreductase activity	GO:0003824;GO:0003674;GO:0016491	------	------	------	------	ENOG410XR2D;ENOG4111KTW	S:Function unknown;	PF00372.23;PF03723.18	Hemocyanin_M;Hemocyanin_C	Hemocyanin, copper containing domain;Hemocyanin, ig-like domain	peroxisomal
A0A3R7M767	C7M84_012833	Histone H2B	113815376	A0A3R7M767_PENVA Histone H2B OS=Penaeus vannamei OX=6689 GN=C7M84_012833 PE=3 SV=1	0.3715	-1.4286	0.0009741	down	yes	8972.36	24149	24637.7	22828.7	24980.5	7421.6	7287.4	12208.1	CC:macromolecular complex;CC:intracellular membrane-bounded organelle;CC:protein-DNA complex;CC:nucleus;CC:cellular_component;CC:intracellular organelle;CC:nucleosome;CC:membrane-bounded organelle;CC:organelle;CC:cellular anatomical entityMF:structural constituent of chromatin;MF:organic cyclic compound binding;MF:DNA binding;MF:heterocyclic compound binding;MF:structural molecule activity;MF:mol…	GO:0032991;GO:0043231;GO:0032993;GO:0005634;GO:0005575;GO:0043229;GO:0000786;GO:0043227;GO:0043226;GO:0110165GO:0030527;GO:0097159;GO:0003677;GO:1901363;GO:0005198;GO:0003674;GO:0005488;GO:0005515;GO:0003676;GO:0046983;GO:0046982	K11252	H2B	map05034;map04613;map05322;map05203	Alcoholism;Neutrophil extracellular trap formation;Systemic lupus erythematosus;Viral carcinogenesis	ENOG4111NV5	B:Chromatin structure and dynamics	PF00125.28	Histone	Core histone H2A/H2B/H3/H4	nuclear
A0A5P9NZE5	-	Phosphoglycerate kinase	-	A0A5P9NZE5_PENVA Phosphoglycerate kinase OS=Penaeus vannamei OX=6689 PE=2 SV=1	0.3932	-1.3467	0.001231	down	yes	7273.54	18498	19158.1	17489.5	18846.6	7996.97	4789.24	9034.4	BP:phosphorylation;BP:carboxylic acid metabolic process;BP:small molecule metabolic process;BP:generation of precursor metabolites and energy;BP:pyruvate metabolic process;BP:glycolytic process;BP:organic substance catabolic process;BP:organic substance metabolic process;BP:cellular process;BP:monocarboxylic acid metabolic process;BP:biological_process;BP:metabolic process;BP:oxoacid metabolic pr…	GO:0016310;GO:0019752;GO:0044281;GO:0006091;GO:0006090;GO:0006096;GO:1901575;GO:0071704;GO:0009987;GO:0032787;GO:0008150;GO:0008152;GO:0043436;GO:0009056;GO:0044238;GO:0005975;GO:0006082;GO:0016052;GO:0044237;GO:0006796;GO:0006793GO:0035639;GO:1901363;GO:0003674;GO:1901265;GO:0043168;GO:0043167;GO:0000166;GO:0016740;GO:0017076;GO:0004618;GO:0005524;GO:0016301;GO:0036094;GO:0003824;GO:0030554;GO:0…	K00927	PGK, pgk	map00010;map04066	Glycolysis / Gluconeogenesis;HIF-1 signaling pathway	COG0126	G:Carbohydrate transport and metabolism	PF00162.23	PGK	Phosphoglycerate kinase	cytoplasmic
A0A423SNE1	C7M84_016268	Hemolymph clottable protein	113819746	A0A423SNE1_PENVA Hemolymph clottable protein OS=Penaeus vannamei OX=6689 GN=C7M84_016268 PE=4 SV=1	0.398	-1.3292	6.78e-05	down	yes	6679.74	16785	16265	17623.9	16466	5862.73	7143.96	7032.53	BP:hemostasis;BP:regulation of body fluid levels;BP:response to external biotic stimulus;BP:interspecies interaction between organisms;BP:biological regulation;BP:regulation of biological quality;BP:multicellular organismal process;BP:hemolymph coagulation;BP:innate immune response;BP:defense response;BP:response to stress;BP:coagulation;BP:defense response to other organism;BP:immune response;BP…	GO:0007599;GO:0050878;GO:0043207;GO:0044419;GO:0065007;GO:0065008;GO:0032501;GO:0042381;GO:0045087;GO:0006952;GO:0006950;GO:0050817;GO:0098542;GO:0006955;GO:0006959;GO:0051707;GO:0009607;GO:0009605;GO:0050896;GO:0002376;GO:0008150GO:0005575;GO:0016020;GO:0110165;GO:0005576GO:0003674;GO:0005319;GO:0005215	------	------	------	------	ENOG4110M1Q;ENOG4111T2D	S:Function unknown;	PF01347.26;PF00094.29	Vitellogenin_N;VWD	Lipoprotein amino terminal region;von Willebrand factor type D domain	extracellular
A0A423UAM4	C7M84_007740	Alpha2 macroglobulin isoform 2	113809056	A0A423UAM4_PENVA Alpha2 macroglobulin isoform 2 OS=Penaeus vannamei OX=6689 GN=C7M84_007740 PE=3 SV=1	0.2469	-2.018	0.0001024	down	yes	4364.1	17673.3	18671.1	15963	18385.8	4302.69	4488.42	4301.19	CC:cellular_component;CC:cellular anatomical entity;CC:extracellular spaceMF:endopeptidase inhibitor activity;MF:endopeptidase regulator activity;MF:peptidase regulator activity;MF:molecular_function;MF:peptidase inhibitor activity;MF:serine-type endopeptidase inhibitor activity;MF:enzyme inhibitor activity;MF:molecular function regulator;MF:enzyme regulator activity	GO:0005575;GO:0110165;GO:0005615GO:0004866;GO:0061135;GO:0061134;GO:0003674;GO:0030414;GO:0004867;GO:0004857;GO:0098772;GO:0030234	------	------	------	------	ENOG410XRED	S:Function unknown	PF07678.18;PF07677.18;PF00207.26	TED_complement;A2M_recep;A2M	A-macroglobulin TED domain;A-macroglobulin receptor binding domain;Alpha-2-macroglobulin family	cytoplasmic
A0A423T1V1	C7M84_011250	Beta-1,3-glucan binding protein	-	A0A423T1V1_PENVA Beta-1,3-glucan binding protein OS=Penaeus vannamei OX=6689 GN=C7M84_011250 PE=4 SV=1	0.3478	-1.5237	1.62e-05	down	yes	5333.92	15335.3	15058.8	15849.6	15097.5	4721.3	5764.78	5515.66	BP:positive regulation of response to external stimulus;BP:regulation of response to external stimulus;BP:positive regulation of response to stimulus;BP:regulation of response to biotic stimulus;BP:positive regulation of response to biotic stimulus;BP:positive regulation of defense response;BP:signal transduction;BP:cell surface receptor signaling pathway;BP:regulation of biological process;BP:re…	GO:0032103;GO:0032101;GO:0048584;GO:0002831;GO:0002833;GO:0031349;GO:0007165;GO:0007166;GO:0050789;GO:0031347;GO:0002764;GO:0043207;GO:0002768;GO:0006869;GO:0044419;GO:0002684;GO:0002429;GO:0002682;GO:0071702;GO:0048518;GO:0065007;GO:0002220;GO:0002221;GO:0006810;GO:0045089;GO:0045088;GO:0045087;GO:0009987;GO:0048583;GO:0050794;GO:0006952;GO:0006950;GO:0050776;GO:0008150;GO:0006955;GO:0051234;GO:…	------	------	------	------	------	------	------	------	------	cytoplasmic
Q596J9	-	Crustin I	113801825	Q596J9_PENVA Crustin I (Fragment) OS=Penaeus vannamei OX=6689 PE=2 SV=1	0.01143	-6.451	0.01066	down	yes	165.12	14448.8	10351.3	12330.6	20664.4	273.219	170.419	51.7223	CC:cellular_component;CC:extracellular region;CC:cellular anatomical entityMF:enzyme regulator activity;MF:peptidase regulator activity;MF:molecular_function;MF:peptidase inhibitor activity;MF:enzyme inhibitor activity;MF:molecular function regulator	GO:0005575;GO:0005576;GO:0110165GO:0030234;GO:0061134;GO:0003674;GO:0030414;GO:0004857;GO:0098772	------	------	------	------	------	------	------	------	------	cytoplasmic
P81182	-	Beta-1,3-glucan-binding protein	-	BGBP_PENVA Beta-1,3-glucan-binding protein OS=Penaeus vannamei OX=6689 PE=1 SV=2	0.3793	-1.3986	0.0001665	down	yes	3610.98	9519.15	9922.39	8690.38	9944.68	3373.61	3792.33	3667	BP:positive regulation of response to external stimulus;BP:regulation of response to external stimulus;BP:positive regulation of response to stimulus;BP:regulation of response to biotic stimulus;BP:positive regulation of response to biotic stimulus;BP:positive regulation of defense response;BP:signal transduction;BP:cell surface receptor signaling pathway;BP:regulation of biological process;BP:re…	GO:0032103;GO:0032101;GO:0048584;GO:0002831;GO:0002833;GO:0031349;GO:0007165;GO:0007166;GO:0050789;GO:0031347;GO:0002764;GO:0043207;GO:0002768;GO:0006869;GO:0044419;GO:0002684;GO:0002429;GO:0002682;GO:0071702;GO:0048518;GO:0065007;GO:0002220;GO:0002221;GO:0006810;GO:0045089;GO:0045088;GO:0045087;GO:0009987;GO:0048583;GO:0050794;GO:0006952;GO:0006950;GO:0050776;GO:0008150;GO:0006955;GO:0051234;GO:…	------	------	------	------	------	------	------	------	------	cytoplasmic
A0A3R7NYM7	C7M84_011248	Beta-1,3-glucan-binding protein	-	A0A3R7NYM7_PENVA Beta-1,3-glucan-binding protein OS=Penaeus vannamei OX=6689 GN=C7M84_011248 PE=4 SV=1	0.4029	-1.3115	8.15e-06	down	yes	3726.49	9250.21	9300.45	9301.78	9148.4	4069.01	3661.58	3448.88	BP:positive regulation of response to external stimulus;BP:regulation of response to external stimulus;BP:positive regulation of response to stimulus;BP:regulation of response to biotic stimulus;BP:positive regulation of response to biotic stimulus;BP:positive regulation of defense response;BP:signal transduction;BP:cell surface receptor signaling pathway;BP:regulation of biological process;BP:re…	GO:0032103;GO:0032101;GO:0048584;GO:0002831;GO:0002833;GO:0031349;GO:0007165;GO:0007166;GO:0050789;GO:0031347;GO:0002764;GO:0043207;GO:0002768;GO:0006869;GO:0044419;GO:0002684;GO:0002429;GO:0002682;GO:0071702;GO:0048518;GO:0065007;GO:0002220;GO:0002221;GO:0006810;GO:0045089;GO:0045088;GO:0045087;GO:0009987;GO:0048583;GO:0050794;GO:0006952;GO:0006950;GO:0050776;GO:0008150;GO:0006955;GO:0051234;GO:…	------	------	------	------	------	------	------	------	------	cytoplasmic
P81058	-	Penaeidin-3a	113808997	PEN3A_PENVA Penaeidin-3a OS=Penaeus vannamei OX=6689 PE=1 SV=1	0.04536	-4.4624	0.0001899	down	yes	455.473	10040.8	10514.7	8617.45	10990.4	470.625	510.512	385.282	BP:defense response to bacterium;BP:response to external biotic stimulus;BP:response to bacterium;BP:interspecies interaction between organisms;BP:cell killing;BP:cellular process;BP:defense response;BP:defense response to Gram-positive bacterium;BP:biological_process;BP:response to other organism;BP:defense response to fungus;BP:response to biotic stimulus;BP:response to external stimulus;BP:res…	GO:0042742;GO:0043207;GO:0009617;GO:0044419;GO:0001906;GO:0009987;GO:0006952;GO:0050830;GO:0008150;GO:0051707;GO:0050832;GO:0009607;GO:0009605;GO:0009620;GO:0050896;GO:0031640;GO:0006950;GO:0098542GO:0005737;GO:0110165;GO:0005575GO:0005488;GO:0003674;GO:0097367;GO:0008061	------	------	------	------	------	------	PF05927.15	Penaeidin	Penaeidin	extracellular
A0A3R7PBL6	C7M84_000225	Putative transmembrane protein	113827077	A0A3R7PBL6_PENVA Putative transmembrane protein OS=Penaeus vannamei OX=6689 GN=C7M84_000225 PE=3 SV=1	0.4466	-1.1629	0.000538	down	yes	2522.09	5647.79	5143.71	6193.3	5606.37	2432.4	2628.83	2505.05	CC:cellular_component;CC:membrane;CC:cellular anatomical entity	GO:0005575;GO:0016020;GO:0110165	------	------	------	------	ENOG4111P5K	S:Function unknown	------	------	------	plasma membrane
A0A1Y0DT76	-	Hemocyanin	113830073	A0A1Y0DT76_PENVA Hemocyanin OS=Penaeus vannamei OX=6689 PE=2 SV=1	0.3435	-1.5416	0.02256	down	yes	2019.3	5877.92	7746.37	4504.32	5383.09	2799.96	1229.72	2028.23	CC:membrane;CC:cellular_component;CC:cellular anatomical entityMF:catalytic activity;MF:molecular_function;MF:oxidoreductase activity	GO:0016020;GO:0005575;GO:0110165GO:0003824;GO:0003674;GO:0016491	------	------	------	------	ENOG410XR2D;ENOG4111KTW	S:Function unknown;	PF00372.23;PF03723.18;PF03722.18	Hemocyanin_M;Hemocyanin_C;Hemocyanin_N	Hemocyanin, copper containing domain;Hemocyanin, ig-like domain;Hemocyanin, all-alpha domain	ER
A0A423TH92	C7M84_005612	Copper/zinc superoxide dismutase isoform 4	113806394	A0A423TH92_PENVA Copper/zinc superoxide dismutase isoform 4 OS=Penaeus vannamei OX=6689 GN=C7M84_005612 PE=4 SV=1	0.2471	-2.0168	0.000887	down	yes	1490.83	6032.29	5959.29	5186.53	6951.07	1491.13	1450.59	1530.76	MF:oxidoreductase activity, acting on superoxide radicals as acceptor;MF:metal ion binding;MF:transition metal ion binding;MF:cation binding;MF:antioxidant activity;MF:ion binding;MF:catalytic activity;MF:molecular_function;MF:binding;MF:superoxide dismutase activity;MF:copper ion binding;MF:oxidoreductase activity	GO:0016721;GO:0046872;GO:0046914;GO:0043169;GO:0016209;GO:0043167;GO:0003824;GO:0003674;GO:0005488;GO:0004784;GO:0005507;GO:0016491	------	------	------	------	COG2032	P:Inorganic ion transport and metabolism	PF00080.24;PF13927.10;PF07679.20	Sod_Cu;Ig_3;I-set	Copper/zinc superoxide dismutase;Immunoglobulin domain;Immunoglobulin I-set domain	extracellular
A0A3R7MB02	C7M84_003456	Hemocyanin	-	A0A3R7MB02_PENVA Hemocyanin OS=Penaeus vannamei OX=6689 GN=C7M84_003456 PE=3 SV=1	0.2725	-1.8757	0.01816	down	yes	1284.12	4711.93	6363.4	4427.13	3345.27	1444.94	1301.02	1106.4	MF:catalytic activity;MF:molecular_function;MF:oxidoreductase activity	GO:0003824;GO:0003674;GO:0016491	------	------	------	------	ENOG410XR2D	S:Function unknown	PF00372.23;PF03723.18;PF03722.18	Hemocyanin_M;Hemocyanin_C;Hemocyanin_N	Hemocyanin, copper containing domain;Hemocyanin, ig-like domain;Hemocyanin, all-alpha domain	peroxisomal
A0A3R7QCU3	C7M84_006787	Pacifastin heavy chain	-	A0A3R7QCU3_PENVA Pacifastin heavy chain OS=Penaeus vannamei OX=6689 GN=C7M84_006787 PE=4 SV=1	0.4304	-1.2163	0.0004078	down	yes	1706.2	3964.03	3848.57	3678.91	4364.6	1707.94	1659.57	1751.09	CC:cellular_component;CC:extracellular region;CC:cellular anatomical entity	GO:0005575;GO:0005576;GO:0110165	K06569	MFI2, CD228	------	------	ENOG410XQ36	O:Posttranslational modification, protein turnover, chaperones	PF00405.21	Transferrin	Transferrin	cytoplasmic
P81060	-	Penaeidin-3c	113808997	PEN3C_PENVA Penaeidin-3c OS=Penaeus vannamei OX=6689 PE=1 SV=1	0.02793	-5.162	0.0003807	down	yes	152.894	5473.67	5868.33	4516.53	6036.14	165.238	120.451	172.992	BP:defense response to bacterium;BP:response to external biotic stimulus;BP:response to bacterium;BP:interspecies interaction between organisms;BP:cell killing;BP:cellular process;BP:defense response;BP:defense response to Gram-positive bacterium;BP:biological_process;BP:response to other organism;BP:defense response to fungus;BP:response to biotic stimulus;BP:response to external stimulus;BP:res…	GO:0042742;GO:0043207;GO:0009617;GO:0044419;GO:0001906;GO:0009987;GO:0006952;GO:0050830;GO:0008150;GO:0051707;GO:0050832;GO:0009607;GO:0009605;GO:0009620;GO:0050896;GO:0031640;GO:0006950;GO:0098542GO:0005737;GO:0110165;GO:0005575GO:0005488;GO:0003674;GO:0097367;GO:0008061	------	------	------	------	------	------	PF05927.15	Penaeidin	Penaeidin	extracellular
A0A3R7PEN2	C7M84_018729	Hemocyanin	113823626	A0A3R7PEN2_PENVA Hemocyanin OS=Penaeus vannamei OX=6689 GN=C7M84_018729 PE=3 SV=1	0.2913	-1.7794	0.00147	down	yes	1266.42	4347.25	4791.94	3733.34	4516.46	991.81	1069.22	1738.25	MF:catalytic activity;MF:molecular_function;MF:oxidoreductase activity	GO:0003824;GO:0003674;GO:0016491	------	------	------	------	ENOG410XR2D;ENOG4111KTW	S:Function unknown;	PF00372.23;PF03722.18;PF03723.18	Hemocyanin_M;Hemocyanin_N;Hemocyanin_C	Hemocyanin, copper containing domain;Hemocyanin, all-alpha domain;Hemocyanin, ig-like domain	peroxisomal
A0A3R7M1N6	C7M84_011247	Beta-1,3-glucan-binding protein	113813389	A0A3R7M1N6_PENVA Beta-1,3-glucan-binding protein OS=Penaeus vannamei OX=6689 GN=C7M84_011247 PE=4 SV=1	0.4257	-1.2321	0.02166	down	yes	1661.83	3903.35	3425.59	5109.05	3175.4	1491.05	1748.31	1746.11	MF:lipid transporter activity;MF:transporter activity;MF:molecular_function	GO:0005319;GO:0005215;GO:0003674	------	------	------	------	------	------	------	------	------	cytoplasmic
A0A423SNP0	C7M84_016267	Hemolymph clottable protein	113819745	A0A423SNP0_PENVA Hemolymph clottable protein OS=Penaeus vannamei OX=6689 GN=C7M84_016267 PE=4 SV=1	0.3519	-1.5068	0.0001579	down	yes	1348.59	3832.83	3633.08	3997.16	3868.24	1314.57	1613.95	1117.26	BP:hemostasis;BP:hemolymph coagulation;BP:response to external biotic stimulus;BP:interspecies interaction between organisms;BP:biological regulation;BP:regulation of biological quality;BP:multicellular organismal process;BP:regulation of body fluid levels;BP:innate immune response;BP:defense response;BP:response to stress;BP:coagulation;BP:defense response to other organism;BP:immune response;BP…	GO:0007599;GO:0042381;GO:0043207;GO:0044419;GO:0065007;GO:0065008;GO:0032501;GO:0050878;GO:0045087;GO:0006952;GO:0006950;GO:0050817;GO:0098542;GO:0006955;GO:0006959;GO:0051707;GO:0009607;GO:0009605;GO:0050896;GO:0002376;GO:0008150GO:0005575;GO:0016020;GO:0110165;GO:0005576GO:0003674;GO:0005319;GO:0005215	------	------	------	------	------	------	PF01347.26	Vitellogenin_N	Lipoprotein amino terminal region	peroxisomal
A0A3R7QC43	C7M84_019117	Hemocytin	-	A0A3R7QC43_PENVA Hemocytin OS=Penaeus vannamei OX=6689 GN=C7M84_019117 PE=4 SV=1	0.3119	-1.6808	0.004514	down	yes	1173.96	3763.77	3253.45	3443.25	4594.62	1421.98	865.288	1234.62	------	------	------	------	------	------	ENOG410XNSK	S:Function unknown	PF00094.29;PF08742.15;PF01826.21;PF05375.17	VWD;C8;TIL;Pacifastin_I	von Willebrand factor type D domain;C8 domain;Trypsin Inhibitor like cysteine rich domain;Pacifastin inhibitor	cytoplasmic
A0A3R7P7W3	C7M84_018725	Hemocyanin	113823633	A0A3R7P7W3_PENVA Hemocyanin OS=Penaeus vannamei OX=6689 GN=C7M84_018725 PE=3 SV=1	0.3794	-1.3982	0.0154	down	yes	1316.24	3469.21	4374.7	2678.7	3354.23	1688.56	1018.36	1241.8	MF:catalytic activity;MF:molecular_function;MF:oxidoreductase activity	GO:0003824;GO:0003674;GO:0016491	------	------	------	------	ENOG410XR2D	S:Function unknown	PF00372.23;PF03723.18;PF03722.18	Hemocyanin_M;Hemocyanin_C;Hemocyanin_N	Hemocyanin, copper containing domain;Hemocyanin, ig-like domain;Hemocyanin, all-alpha domain	peroxisomal
A0A3R7MKV5	C7M84_013485	C-type lectin 3	113816226	A0A3R7MKV5_PENVA C-type lectin 3 OS=Penaeus vannamei OX=6689 GN=C7M84_013485 PE=4 SV=1	0.3425	-1.5458	0.003756	down	yes	1146.63	3348.26	3235.67	2800.07	4009.04	1088.26	1314.45	1037.17	MF:molecular_function;MF:carbohydrate binding;MF:binding	GO:0003674;GO:0030246;GO:0005488	------	------	------	------	ENOG410YTZ5;ENOG41124PN	S:Function unknown;	PF00059.25	Lectin_C	Lectin C-type domain	extracellular
A0A3R7LT10	C7M84_018425	C-type lectin 2	113823075	A0A3R7LT10_PENVA C-type lectin 2 OS=Penaeus vannamei OX=6689 GN=C7M84_018425 PE=4 SV=1	0.3221	-1.6344	0.004314	down	yes	1092.94	3393.69	3188.08	3669.44	3323.54	759.055	692.382	1827.38	MF:molecular_function;MF:carbohydrate binding;MF:binding	GO:0003674;GO:0030246;GO:0005488	------	------	------	------	------	------	PF00057.22;PF00059.25	Ldl_recept_a;Lectin_C	Low-density lipoprotein receptor domain class A;Lectin C-type domain	cytoplasmic
A0A3R7PZS1	C7M84_017241	Putative late histone H1-like	113821141	A0A3R7PZS1_PENVA Putative late histone H1-like OS=Penaeus vannamei OX=6689 GN=C7M84_017241 PE=3 SV=1	0.2619	-1.9329	0.00442	down	yes	900.534	3438.47	2589.13	3715.84	4010.42	950.047	983.669	767.887	BP:nucleosome organization;BP:cellular component assembly;BP:macromolecular complex subunit organization;BP:cellular component organization or biogenesis;BP:protein-DNA complex subunit organization;BP:chromatin organization;BP:cellular component organization;BP:macromolecular complex assembly;BP:protein-DNA complex assembly;BP:chromatin remodeling;BP:cellular process;BP:biological_process;BP:nucl…	GO:0034728;GO:0022607;GO:0043933;GO:0071840;GO:0071824;GO:0006325;GO:0016043;GO:0065003;GO:0065004;GO:0006338;GO:0009987;GO:0008150;GO:0006334GO:0043229;GO:0000786;GO:0043227;GO:0043226;GO:0005634;GO:0110165;GO:0032991;GO:0043231;GO:0032993;GO:0005575GO:0003677;GO:1901363;GO:0003674;GO:0005488;GO:0003676;GO:0030527;GO:0005198;GO:0097159	K11275	H1_5	------	------	ENOG4112541	B:Chromatin structure and dynamics	PF00538.23	Linker_histone	linker histone H1 and H5 family	nuclear
A0A423SG74	C7M84_018892	Leucine-rich repeat-containing protein 47	113823857	A0A423SG74_PENVA Leucine-rich repeat-containing protein 47 OS=Penaeus vannamei OX=6689 GN=C7M84_018892 PE=4 SV=1	2.0355	1.0254	0.0003216	up	yes	2844.11	1397.24	1423.16	1276.32	1492.24	2629.38	2971.17	2931.77	BP:phenylalanyl-tRNA aminoacylation;BP:carboxylic acid metabolic process;BP:nucleic acid metabolic process;BP:cellular nitrogen compound metabolic process;BP:nitrogen compound metabolic process;BP:ncRNA metabolic process;BP:organic cyclic compound metabolic process;BP:nucleobase-containing compound metabolic process;BP:cellular amino acid metabolic process;BP:organic substance metabolic process;B…	GO:0006432;GO:0019752;GO:0090304;GO:0034641;GO:0006807;GO:0034660;GO:1901360;GO:0006139;GO:0006520;GO:0071704;GO:0009987;GO:0006725;GO:0008150;GO:0008152;GO:0043436;GO:0046483;GO:0016070;GO:0044238;GO:1901564;GO:0006082;GO:0044237;GO:0043170;GO:0006399;GO:0043038;GO:0043039;GO:0006418;GO:0044281GO:0003674;GO:0005488;GO:0003676;GO:1901363;GO:0004812;GO:0140098;GO:0003824;GO:0016874;GO:0016875;GO:0…	------	------	------	------	COG0072	J:Translation, ribosomal structure and biogenesis	PF03483.21	B3_4	B3/4 domain	cytoplasmic
A8QL63	-	Hemocyte transglutaminase	-	A8QL63_PENVA Hemocyte transglutaminase OS=Penaeus vannamei OX=6689 PE=2 SV=1	0.04458	-4.4875	0.0001968	down	yes	178.828	4011.72	4195.7	3439.71	4399.76	195.499	206.325	134.661	MF:cation binding;MF:molecular_function;MF:protein-glutamine gamma-glutamyltransferase activity;MF:catalytic activity, acting on a protein;MF:ion binding;MF:catalytic activity;MF:transferase activity;MF:transferase activity, transferring amino-acyl groups;MF:binding;MF:transferase activity, transferring acyl groups;MF:metal ion binding	GO:0043169;GO:0003674;GO:0003810;GO:0140096;GO:0043167;GO:0003824;GO:0016740;GO:0016755;GO:0005488;GO:0016746;GO:0046872	K05619	TGM1	------	------	ENOG410XQEZ	O:Posttranslational modification, protein turnover, chaperones	PF00927.26;PF00868.24;PF01841.23	Transglut_C;Transglut_N;Transglut_core	Transglutaminase family, C-terminal ig like domain;Transglutaminase family;Transglutaminase-like superfamily	cytoplasmic
A0A423SZH0	C7M84_012148	Pacifastin light chain	113814568	A0A423SZH0_PENVA Pacifastin light chain (Fragment) OS=Penaeus vannamei OX=6689 GN=C7M84_012148 PE=3 SV=1	0.3445	-1.5374	0.00238	down	yes	1070.02	3105.97	3398.88	2523.03	3396.01	1098.8	957.306	1153.94	CC:cellular_component;CC:extracellular region;CC:cellular anatomical entityMF:endopeptidase inhibitor activity;MF:endopeptidase regulator activity;MF:peptidase regulator activity;MF:molecular_function;MF:peptidase inhibitor activity;MF:serine-type endopeptidase inhibitor activity;MF:enzyme inhibitor activity;MF:molecular function regulator;MF:enzyme regulator activity	GO:0005575;GO:0005576;GO:0110165GO:0004866;GO:0061135;GO:0061134;GO:0003674;GO:0030414;GO:0004867;GO:0004857;GO:0098772;GO:0030234	------	------	------	------	ENOG41128HH;ENOG41129KS;ENOG410XQNP;ENOG410XVVV	S:Function unknown;O:Posttranslational modification, protein turnover, chaperones;O:Posttranslational modification, protein turnover, chaperones	PF05375.17;PF00014.27	Pacifastin_I;Kunitz_BPTI	Pacifastin inhibitor;Kunitz/Bovine pancreatic trypsin inhibitor domain	cytoplasmic
A0A3R7Q123	C7M84_016210	Hemocyanin	113819693	A0A3R7Q123_PENVA Hemocyanin OS=Penaeus vannamei OX=6689 GN=C7M84_016210 PE=3 SV=1	0.2003	-2.3198	0.001108	down	yes	681.077	3400.86	3723.67	2755.09	3723.81	662.279	638.284	742.669	MF:catalytic activity;MF:molecular_function;MF:oxidoreductase activity	GO:0003824;GO:0003674;GO:0016491	------	------	------	------	ENOG410XR2D	S:Function unknown	PF00372.23;PF03723.18;PF03722.18	Hemocyanin_M;Hemocyanin_C;Hemocyanin_N	Hemocyanin, copper containing domain;Hemocyanin, ig-like domain;Hemocyanin, all-alpha domain	peroxisomal
A0A3R7NPL9	C7M84_018727	Hemocyanin subunit L2	113823618	A0A3R7NPL9_PENVA Hemocyanin subunit L2 OS=Penaeus vannamei OX=6689 GN=C7M84_018727 PE=3 SV=1	0.3548	-1.4949	0.01979	down	yes	1019.72	2874.39	3797.4	2148.15	2677.64	1182.16	975.508	901.495	MF:catalytic activity;MF:molecular_function;MF:oxidoreductase activity	GO:0003824;GO:0003674;GO:0016491	------	------	------	------	ENOG410XR2D	S:Function unknown	PF00372.23;PF03723.18;PF03722.18	Hemocyanin_M;Hemocyanin_C;Hemocyanin_N	Hemocyanin, copper containing domain;Hemocyanin, ig-like domain;Hemocyanin, all-alpha domain	extracellular
A0A3R7MQM8	C7M84_023450	Large ribosomal subunit protein uL18	113830368	A0A3R7MQM8_PENVA Large ribosomal subunit protein uL18 OS=Penaeus vannamei OX=6689 GN=C7M84_023450 PE=3 SV=1	0.46	-1.1203	0.00814	down	yes	1189.4	2585.77	2631.08	2948.24	2177.99	910.29	1136.64	1521.27	BP:cellular biosynthetic process;BP:macromolecule metabolic process;BP:organic substance biosynthetic process;BP:cellular nitrogen compound biosynthetic process;BP:cellular amide metabolic process;BP:peptide biosynthetic process;BP:organic substance metabolic process;BP:organonitrogen compound biosynthetic process;BP:amide biosynthetic process;BP:cellular process;BP:biosynthetic process;BP:macrom…	GO:0044249;GO:0043170;GO:1901576;GO:0044271;GO:0043603;GO:0043043;GO:0071704;GO:1901566;GO:0043604;GO:0009987;GO:0009058;GO:0009059;GO:0008150;GO:0008152;GO:1901564;GO:0044238;GO:0019538;GO:0034641;GO:0044237;GO:0006807;GO:0006518;GO:0006412GO:0043229;GO:0043228;GO:0043226;GO:0005737;GO:0110165;GO:0032991;GO:0005840;GO:0043232;GO:1990904;GO:0005575GO:1901363;GO:0003674;GO:0005488;GO:0003676;GO:00…	K02932	RP-L5e, RPL5	map03010;map05171	Ribosome;Coronavirus disease - COVID-19	COG0256	J:Translation, ribosomal structure and biogenesis	PF17144.8;PF14204.10	Ribosomal_L5e;Ribosomal_L18_c	Ribosomal large subunit proteins 60S L5, and 50S L18;Ribosomal L18 C-terminal region	cytoplasmic
A0A423UAM6	C7M84_007425	60S ribosomal protein L13	113808705	A0A423UAM6_PENVA 60S ribosomal protein L13 OS=Penaeus vannamei OX=6689 GN=C7M84_007425 PE=3 SV=1	0.4994	-1.0017	0.01255	down	yes	1231.8	2466.48	2237.8	3026.59	2135.04	1137.23	1319.55	1238.61	BP:cellular biosynthetic process;BP:cellular nitrogen compound metabolic process;BP:nitrogen compound metabolic process;BP:organic substance biosynthetic process;BP:cellular nitrogen compound biosynthetic process;BP:peptide biosynthetic process;BP:organic substance metabolic process;BP:amide biosynthetic process;BP:cellular process;BP:biosynthetic process;BP:macromolecule biosynthetic process;BP:…	GO:0044249;GO:0034641;GO:0006807;GO:1901576;GO:0044271;GO:0043043;GO:0071704;GO:0043604;GO:0009987;GO:0009058;GO:0009059;GO:0008150;GO:0008152;GO:1901564;GO:0044238;GO:0043603;GO:1901566;GO:0019538;GO:0044237;GO:0043170;GO:0006518;GO:0006412GO:0043232;GO:0043226;GO:0110165;GO:0005840;GO:0032991;GO:1990904;GO:0043229;GO:0005575;GO:0043228GO:0003674;GO:0005198;GO:0003735	K02873	RP-L13e, RPL13	map03010;map05171	Ribosome;Coronavirus disease - COVID-19	COG4352	J:Translation, ribosomal structure and biogenesis	PF01294.22	Ribosomal_L13e	Ribosomal protein L13e	cytoplasmic
A0A423TE04	C7M84_006786	Pacifastin heavy chain	-	A0A423TE04_PENVA Pacifastin heavy chain OS=Penaeus vannamei OX=6689 GN=C7M84_006786 PE=4 SV=1	0.4221	-1.2443	0.001636	down	yes	1034.2	2449.98	2551.19	2090.02	2708.73	1053.36	1061.88	987.371	CC:cellular_component;CC:extracellular region;CC:extracellular space;CC:cellular anatomical entity	GO:0005575;GO:0005576;GO:0005615;GO:0110165	K06569	MFI2, CD228	------	------	ENOG410XQ36	O:Posttranslational modification, protein turnover, chaperones	PF00405.21;PF12974.11	Transferrin;Phosphonate-bd	Transferrin;ABC transporter, phosphonate, periplasmic substrate-binding protein	extracellular
A0A3R7Q273	C7M84_015352	JHE-like carboxylesterase 2	-	A0A3R7Q273_PENVA carboxylesterase OS=Penaeus vannamei OX=6689 GN=C7M84_015352 PE=3 SV=1	0.4576	-1.1278	0.01817	down	yes	1065.35	2327.97	2084.36	2661.22	2238.32	630.434	1583.12	982.503	MF:hydrolase activity;MF:molecular_function;MF:hydrolase activity, acting on ester bonds;MF:carboxylic ester hydrolase activity;MF:catalytic activity	GO:0016787;GO:0003674;GO:0016788;GO:0052689;GO:0003824	------	------	------	------	COG2272	G:Carbohydrate transport and metabolism	PF00135.32;PF20434.2;PF07859.17	COesterase;BD-FAE;Abhydrolase_3	Carboxylesterase family;BD-FAE;alpha/beta hydrolase fold	extracellular
A0A7L9R3M6	CruIV	Type IV crustin cruIV	-	A0A7L9R3M6_PENVA Type IV crustin cruIV OS=Penaeus vannamei OX=6689 GN=CruIV PE=2 SV=1	0.042	-4.5735	0.003512	down	yes	131.529	3131.96	2546.52	2755.12	4094.24	106.056	77.3573	211.172	CC:cellular_component;CC:extracellular region;CC:cellular anatomical entityMF:enzyme regulator activity;MF:peptidase regulator activity;MF:molecular_function;MF:peptidase inhibitor activity;MF:enzyme inhibitor activity;MF:molecular function regulator	GO:0005575;GO:0005576;GO:0110165GO:0030234;GO:0061134;GO:0003674;GO:0030414;GO:0004857;GO:0098772	K23639	WFDC5	------	------	ENOG41116TS	O:Posttranslational modification, protein turnover, chaperones	PF00095.25	WAP	WAP-type	extracellular
A0A1B2RUX4	-	Profilin	113830566	A0A1B2RUX4_PENVA Profilin (Fragment) OS=Penaeus vannamei OX=6689 PE=2 SV=1	0.07421	-3.7522	0.0003075	down	yes	222.469	2997.86	2991.48	2589.93	3412.16	214.563	206.813	246.032	BP:biological_process;BP:regulation of cellular process;BP:regulation of cellular component biogenesis;BP:biological regulation;BP:regulation of cellular component organization;BP:regulation of biological processCC:cytoskeleton;CC:cellular_component;CC:organelle;CC:intracellular non-membrane-bounded organelle;CC:cytoplasm;CC:intracellular organelle;CC:non-membrane-bounded organelle;CC:cellular an…	GO:0008150;GO:0050794;GO:0044087;GO:0065007;GO:0051128;GO:0050789GO:0005856;GO:0005575;GO:0043226;GO:0043232;GO:0005737;GO:0043229;GO:0043228;GO:0110165GO:0008092;GO:0003779;GO:0003674;GO:0005488;GO:0005515	K05759	PFN	map04810;map04015;map04013;map05131;map05014;map05132	Regulation of actin cytoskeleton;Rap1 signaling pathway;MAPK signaling pathway - fly;Shigellosis;Amyotrophic lateral sclerosis;Salmonella infection	ENOG41126PD	Z:Cytoskeleton	PF00235.23	Profilin	Profilin	cytoplasmic
A0A3R7LZS3	C7M84_018728	Hemocyanin subunit L2	-	A0A3R7LZS3_PENVA Hemocyanin subunit L2 OS=Penaeus vannamei OX=6689 GN=C7M84_018728 PE=3 SV=1	0.2313	-2.1122	0.002255	down	yes	581.049	2512.02	3050.4	2345.28	2140.36	513.216	634.916	595.015	CC:membrane;CC:cellular_component;CC:cellular anatomical entityMF:catalytic activity;MF:molecular_function;MF:oxidoreductase activity	GO:0016020;GO:0005575;GO:0110165GO:0003824;GO:0003674;GO:0016491	------	------	------	------	ENOG410XR2D;ENOG4111KTW	S:Function unknown;	PF00372.23;PF03723.18;PF03722.18	Hemocyanin_M;Hemocyanin_C;Hemocyanin_N	Hemocyanin, copper containing domain;Hemocyanin, ig-like domain;Hemocyanin, all-alpha domain	extracellular
A0A423TTE3	C7M84_001546	Small ribosomal subunit protein uS5	-	A0A423TTE3_PENVA Small ribosomal subunit protein uS5 OS=Penaeus vannamei OX=6689 GN=C7M84_001546 PE=3 SV=1	0.481	-1.0559	0.00345	down	yes	914.364	1900.91	1818.29	2095.36	1789.08	686.422	1120.64	936.032	BP:cellular biosynthetic process;BP:cellular nitrogen compound metabolic process;BP:nitrogen compound metabolic process;BP:organic substance biosynthetic process;BP:cellular nitrogen compound biosynthetic process;BP:peptide biosynthetic process;BP:organic substance metabolic process;BP:amide biosynthetic process;BP:cellular process;BP:biosynthetic process;BP:macromolecule biosynthetic process;BP:…	GO:0044249;GO:0034641;GO:0006807;GO:1901576;GO:0044271;GO:0043043;GO:0071704;GO:0043604;GO:0009987;GO:0009058;GO:0009059;GO:0008150;GO:0008152;GO:1901564;GO:0044238;GO:0043603;GO:1901566;GO:0019538;GO:0044237;GO:0043170;GO:0006518;GO:0006412GO:0015935;GO:0044391;GO:0032991;GO:1990904;GO:0005575GO:0003674;GO:0005488;GO:0003676;GO:1901363;GO:0005198;GO:0003735;GO:0097159;GO:0003723	K02981	RP-S2e, RPS2	map03010;map05171	Ribosome;Coronavirus disease - COVID-19	COG0098	J:Translation, ribosomal structure and biogenesis	PF03719.19;PF00333.24	Ribosomal_S5_C;Ribosomal_S5	Ribosomal protein S5, C-terminal domain;Ribosomal protein S5, N-terminal domain	cytoplasmic
A0A423SKL5	C7M84_017296	Large ribosomal subunit protein eL14	113821227	A0A423SKL5_PENVA Large ribosomal subunit protein eL14 OS=Penaeus vannamei OX=6689 GN=C7M84_017296 PE=3 SV=1	0.4671	-1.0982	0.000998	down	yes	863.021	1847.66	1712.61	2015.92	1814.46	728.822	973.222	887.02	BP:cellular biosynthetic process;BP:organic substance biosynthetic process;BP:cellular nitrogen compound biosynthetic process;BP:cellular amide metabolic process;BP:peptide biosynthetic process;BP:organic substance metabolic process;BP:organonitrogen compound biosynthetic process;BP:amide biosynthetic process;BP:cellular process;BP:biosynthetic process;BP:macromolecule biosynthetic process;BP:bio…	GO:0044249;GO:1901576;GO:0044271;GO:0043603;GO:0043043;GO:0071704;GO:1901566;GO:0043604;GO:0009987;GO:0009058;GO:0009059;GO:0008150;GO:0008152;GO:1901564;GO:0044238;GO:0019538;GO:0034641;GO:0044237;GO:0043170;GO:0006807;GO:0006518;GO:0006412GO:0043226;GO:0043229;GO:0043228;GO:0110165;GO:0032991;GO:0005840;GO:0043232;GO:1990904;GO:0005575GO:0003674;GO:0005488;GO:0003676;GO:1901363;GO:0005198;GO:00…	K02875	RP-L14e, RPL14	map03010;map05171	Ribosome;Coronavirus disease - COVID-19	COG2163	C:Energy production and conversion	PF01929.21	Ribosomal_L14e	Ribosomal protein L14	cytoplasmic
A0A423T231	C7M84_011251	Beta-1,3-glucan-binding protein	113813382	A0A423T231_PENVA Beta-1,3-glucan-binding protein OS=Penaeus vannamei OX=6689 GN=C7M84_011251 PE=4 SV=1	0.4177	-1.2595	0.01746	down	yes	780.874	1869.67	1663.51	2414.74	1530.75	739.697	869.424	733.499	MF:lipid transporter activity;MF:transporter activity;MF:molecular_function	GO:0005319;GO:0005215;GO:0003674	------	------	------	------	------	------	------	------	------	cytoplasmic
A0A172WC18	C7M84_018959	Twist	113823906	A0A172WC18_PENVA Twist OS=Penaeus vannamei OX=6689 GN=C7M84_018959 PE=2 SV=1	2.0891	1.0629	0.01191	up	yes	1757.12	841.082	849.397	826.599	847.252	1877.24	1349.97	2044.14	MF:protein dimerization activity;MF:molecular_function;MF:binding;MF:protein binding	GO:0046983;GO:0003674;GO:0005488;GO:0005515	K09069	TWIST	map05205	Proteoglycans in cancer	ENOG4111QFU	K:Transcription	PF00010.30	HLH	Helix-loop-helix DNA-binding domain	cytoplasmic
A0A3R7MSS7	C7M84_012915	40S ribosomal protein S7	113815515	A0A3R7MSS7_PENVA 40S ribosomal protein S7 OS=Penaeus vannamei OX=6689 GN=C7M84_012915 PE=3 SV=1	0.4838	-1.0475	0.004314	down	yes	838.962	1734.14	1726.22	1922.23	1553.98	626.092	892.408	998.387	BP:cellular biosynthetic process;BP:cellular nitrogen compound metabolic process;BP:nitrogen compound metabolic process;BP:organic substance biosynthetic process;BP:cellular nitrogen compound biosynthetic process;BP:peptide biosynthetic process;BP:organic substance metabolic process;BP:amide biosynthetic process;BP:cellular process;BP:biosynthetic process;BP:macromolecule biosynthetic process;BP:…	GO:0044249;GO:0034641;GO:0006807;GO:1901576;GO:0044271;GO:0043043;GO:0071704;GO:0043604;GO:0009987;GO:0009058;GO:0009059;GO:0008150;GO:0008152;GO:1901564;GO:0044238;GO:0043603;GO:1901566;GO:0019538;GO:0044237;GO:0043170;GO:0006518;GO:0006412GO:0043232;GO:0043226;GO:0110165;GO:0005840;GO:0032991;GO:1990904;GO:0043229;GO:0005575;GO:0043228GO:0003674;GO:0005198;GO:0003735	K02993	RP-S7e, RPS7	map03010;map05171	Ribosome;Coronavirus disease - COVID-19	ENOG410ZYKB	J:Translation, ribosomal structure and biogenesis	PF01251.22	Ribosomal_S7e	Ribosomal protein S7e	cytoplasmic
A0A3R7SND6	C7M84_013518	Crustin-like protein	113816267	A0A3R7SND6_PENVA Crustin-like protein OS=Penaeus vannamei OX=6689 GN=C7M84_013518 PE=4 SV=1	3.89e-05	-14.6506	0.005265	down	yes	0.1	2572.02	2097.6	2114.32	3504.15	0.1	0.1	0.1	CC:cellular_component;CC:extracellular region;CC:cellular anatomical entityMF:enzyme regulator activity;MF:peptidase regulator activity;MF:molecular_function;MF:peptidase inhibitor activity;MF:enzyme inhibitor activity;MF:molecular function regulator	GO:0005575;GO:0005576;GO:0110165GO:0030234;GO:0061134;GO:0003674;GO:0030414;GO:0004857;GO:0098772	------	------	------	------	------	------	------	------	------	extracellular
A0A423T216	C7M84_011241	Glucan pattern-recognition lipoprotein	-	A0A423T216_PENVA Glucan pattern-recognition lipoprotein OS=Penaeus vannamei OX=6689 GN=C7M84_011241 PE=4 SV=1	0.1809	-2.4667	0.001137	down	yes	388.079	2145.58	2367.84	1748.71	2320.21	247.313	467.943	448.981	------	------	------	------	------	------	------	------	------	------	------	cytoplasmic
A0A423TBL3	C7M84_007673	Putative von Willebrand factor D and EGF domain-containing protein-like	113808957	A0A423TBL3_PENVA Putative von Willebrand factor D and EGF domain-containing protein-like OS=Penaeus vannamei OX=6689 GN=C7M84_007673 PE=4 SV=1	0.04479	-4.4807	0.0001011	down	yes	108.077	2413	2534.01	2123.3	2581.7	140.576	136.792	46.8627	------	------	------	------	------	------	ENOG410XNSK	S:Function unknown	------	------	------	extracellular
A0A3R7PJ04	C7M84_013841	Glutathione peroxidase 6	113816684	A0A3R7PJ04_PENVA glutathione peroxidase OS=Penaeus vannamei OX=6689 GN=C7M84_013841 PE=3 SV=1	0.1026	-3.2849	0.0005518	down	yes	229.703	2237.88	2232.23	1901.52	2579.88	301.523	223.87	163.715	BP:response to stimulus;BP:response to stress;BP:biological_process;BP:response to oxidative stressMF:antioxidant activity;MF:peroxidase activity;MF:catalytic activity;MF:molecular_function;MF:oxidoreductase activity, acting on peroxide as acceptor;MF:glutathione peroxidase activity;MF:oxidoreductase activity	GO:0050896;GO:0006950;GO:0008150;GO:0006979GO:0016209;GO:0004601;GO:0003824;GO:0003674;GO:0016684;GO:0004602;GO:0016491	K00432	gpx, btuE, bsaA	map04918;map00480;map05016;map05022;map05014	Thyroid hormone synthesis;Glutathione metabolism;Huntington disease;Pathways of neurodegeneration - multiple diseases;Amyotrophic lateral sclerosis	COG0386	G:Carbohydrate transport and metabolism	PF00255.23	GSHPx	Glutathione peroxidase	cytoplasmic
A0A3R7LRU7	C7M84_021009	Prophenoloxidase-1	113827090	A0A3R7LRU7_PENVA Prophenoloxidase-1 OS=Penaeus vannamei OX=6689 GN=C7M84_021009 PE=4 SV=1	0.1825	-2.454	2.01e-05	down	yes	380.15	2083.5	2181.37	1965.16	2103.96	375.611	445.903	318.937	MF:catalytic activity;MF:molecular_function;MF:oxidoreductase activity	GO:0003824;GO:0003674;GO:0016491	------	------	------	------	ENOG4111KTW	S:Function unknown	PF00372.23;PF03723.18;PF03722.18	Hemocyanin_M;Hemocyanin_C;Hemocyanin_N	Hemocyanin, copper containing domain;Hemocyanin, ig-like domain;Hemocyanin, all-alpha domain	mitochondrial
A0A423TL40	C7M84_004209	Galectin	113804725	A0A423TL40_PENVA Galectin OS=Penaeus vannamei OX=6689 GN=C7M84_004209 PE=4 SV=1	0.2927	-1.7725	0.001207	down	yes	544.091	1859.08	1831.1	1681.25	2064.91	770.342	468.648	393.282	MF:molecular_function;MF:carbohydrate binding;MF:binding	GO:0003674;GO:0030246;GO:0005488	------	------	------	------	------	------	------	------	------	cytoplasmic
A0A423TCW6	C7M84_007225	Signal peptidase complex subunit 3	113808508	A0A423TCW6_PENVA Signal peptidase complex subunit 3 OS=Penaeus vannamei OX=6689 GN=C7M84_007225 PE=3 SV=1	0.4931	-1.02	0.03842	down	yes	775.033	1571.81	1156.28	1859.21	1699.92	1000.51	841.687	482.899	BP:protein maturation;BP:cellular amide metabolic process;BP:organic substance metabolic process;BP:protein metabolic process;BP:signal peptide processing;BP:nitrogen compound metabolic process;BP:biological_process;BP:metabolic process;BP:proteolysis;BP:protein processing;BP:organonitrogen compound metabolic process;BP:peptide metabolic process;BP:macromolecule metabolic process;BP:primary metab…	GO:0051604;GO:0043603;GO:0071704;GO:0019538;GO:0006465;GO:0006807;GO:0008150;GO:0008152;GO:0006508;GO:0016485;GO:1901564;GO:0006518;GO:0043170;GO:0044238GO:0005787;GO:0032991;GO:1902494;GO:0005575;GO:0098796;GO:1905368	K12948	SPCS3, SPC3	map03060	Protein export	ENOG4110TZP	U:Intracellular trafficking, secretion, and vesicular transport	PF04573.16	SPC22	Signal peptidase subunit	extracellular
A0A423TIK6	C7M84_005126	Uncharacterized protein	113805851	A0A423TIK6_PENVA Uncharacterized protein (Fragment) OS=Penaeus vannamei OX=6689 GN=C7M84_005126 PE=4 SV=1	0.3822	-1.3876	0.004689	down	yes	642.617	1681.54	1699.84	1384.47	1960.31	783.327	530.44	614.083	MF:organic cyclic compound binding;MF:molecular_function;MF:binding;MF:nucleic acid binding;MF:DNA binding;MF:heterocyclic compound binding	GO:0097159;GO:0003674;GO:0005488;GO:0003676;GO:0003677;GO:1901363	------	------	------	------	------	------	------	------	------	cytoplasmic
B6CGM1	-	Type II hemocyte transglutaminase	113823946	B6CGM1_PENVA Type II hemocyte transglutaminase OS=Penaeus vannamei OX=6689 PE=2 SV=1	0.05201	-4.2651	0.0004481	down	yes	111.331	2140.42	2357.76	1760.16	2303.36	100.074	141.634	92.2833	MF:cation binding;MF:molecular_function;MF:protein-glutamine gamma-glutamyltransferase activity;MF:catalytic activity, acting on a protein;MF:ion binding;MF:catalytic activity;MF:transferase activity;MF:transferase activity, transferring amino-acyl groups;MF:binding;MF:transferase activity, transferring acyl groups;MF:metal ion binding	GO:0043169;GO:0003674;GO:0003810;GO:0140096;GO:0043167;GO:0003824;GO:0016740;GO:0016755;GO:0005488;GO:0016746;GO:0046872	K05619	TGM1	------	------	ENOG410XQEZ	O:Posttranslational modification, protein turnover, chaperones	PF00868.24;PF00927.26;PF01841.23	Transglut_N;Transglut_C;Transglut_core	Transglutaminase family;Transglutaminase family, C-terminal ig like domain;Transglutaminase-like superfamily	cytoplasmic
A0A423U7W8	C7M84_022004	Large ribosomal subunit protein eL33	113828546	A0A423U7W8_PENVA Large ribosomal subunit protein eL33 OS=Penaeus vannamei OX=6689 GN=C7M84_022004 PE=3 SV=1	0.4957	-1.0125	0.01598	down	yes	717.973	1448.45	1412.32	1728.38	1204.66	617.523	917.819	618.577	BP:cellular biosynthetic process;BP:cellular nitrogen compound metabolic process;BP:nitrogen compound metabolic process;BP:organic substance biosynthetic process;BP:cellular nitrogen compound biosynthetic process;BP:peptide biosynthetic process;BP:organic substance metabolic process;BP:amide biosynthetic process;BP:cellular process;BP:biosynthetic process;BP:macromolecule biosynthetic process;BP:…	GO:0044249;GO:0034641;GO:0006807;GO:1901576;GO:0044271;GO:0043043;GO:0071704;GO:0043604;GO:0009987;GO:0009058;GO:0009059;GO:0008150;GO:0008152;GO:1901564;GO:0044238;GO:0043603;GO:1901566;GO:0019538;GO:0044237;GO:0043170;GO:0006518;GO:0006412GO:0043232;GO:0043226;GO:0110165;GO:0005840;GO:0032991;GO:1990904;GO:0043229;GO:0005575;GO:0043228GO:0003674;GO:0005198;GO:0003735	K02917	RP-L35Ae, RPL35A	map03010;map05171	Ribosome;Coronavirus disease - COVID-19	COG2451	J:Translation, ribosomal structure and biogenesis	PF01247.22	Ribosomal_L35Ae	Ribosomal protein L35Ae	cytoplasmic
A0A3R7Q0E5	C7M84_016668	Uncharacterized protein	113820230	A0A3R7Q0E5_PENVA Uncharacterized protein OS=Penaeus vannamei OX=6689 GN=C7M84_016668 PE=4 SV=1	0.4523	-1.1446	8.14e-05	down	yes	674.088	1490.48	1438.89	1446.45	1586.11	693.106	646.954	682.205	CC:cellular_component;CC:membrane;CC:cellular anatomical entity	GO:0005575;GO:0016020;GO:0110165	------	------	------	------	COG2234	S:Function unknown	------	------	------	cytoplasmic
A0A059TFW8	-	Hemocyanin subunit L3	-	A0A059TFW8_PENVA Hemocyanin subunit L3 (Fragment) OS=Penaeus vannamei OX=6689 PE=3 SV=1	0.3868	-1.3703	0.002982	down	yes	562.583	1454.45	1497.7	1281.95	1583.69	757.312	395.629	534.809	MF:catalytic activity;MF:molecular_function;MF:oxidoreductase activity	GO:0003824;GO:0003674;GO:0016491	------	------	------	------	ENOG410XR2D	S:Function unknown	PF00372.23;PF03723.18;PF03722.18	Hemocyanin_M;Hemocyanin_C;Hemocyanin_N	Hemocyanin, copper containing domain;Hemocyanin, ig-like domain;Hemocyanin, all-alpha domain	ER
A0A3R7MMK2	C7M84_007739	Alpha2 macroglobulin isoform 2	113809056	A0A3R7MMK2_PENVA Alpha2 macroglobulin isoform 2 OS=Penaeus vannamei OX=6689 GN=C7M84_007739 PE=4 SV=1	0.2794	-1.8396	0.0003242	down	yes	433.265	1550.97	1571.61	1397.65	1683.66	365.27	530.553	403.972	CC:cellular_component;CC:cellular anatomical entity;CC:extracellular spaceMF:endopeptidase inhibitor activity;MF:endopeptidase regulator activity;MF:peptidase regulator activity;MF:molecular_function;MF:peptidase inhibitor activity;MF:serine-type endopeptidase inhibitor activity;MF:enzyme inhibitor activity;MF:molecular function regulator;MF:enzyme regulator activity	GO:0005575;GO:0110165;GO:0005615GO:0004866;GO:0061135;GO:0061134;GO:0003674;GO:0030414;GO:0004867;GO:0004857;GO:0098772;GO:0030234	------	------	------	------	ENOG410XRED	E:Amino acid transport and metabolism	PF17791.5;PF01835.23;PF07703.18;PF17789.5	MG3;MG2;A2M_BRD;MG4	Macroglobulin domain MG3;MG2 domain;Alpha-2-macroglobulin bait region domain;Macroglobulin domain MG4	extracellular
A0A3R7SKK6	C7M84_017242	Putative late histone H1-like	113821144	A0A3R7SKK6_PENVA Putative late histone H1-like OS=Penaeus vannamei OX=6689 GN=C7M84_017242 PE=3 SV=1	0.09486	-3.3981	0.0006311	down	yes	165.599	1745.78	1427.31	1919.53	1890.51	165.367	108.591	222.84	------	------	K11275	H1_5	------	------	ENOG4112541	B:Chromatin structure and dynamics	PF00538.23;PF07382.15	Linker_histone;HC2	linker histone H1 and H5 family;Histone H1-like nucleoprotein HC2	cytoplasmic
A0A2R3SJY2	-	Anti-lipopolysaccharide factor 1	113820510	A0A2R3SJY2_PENVA Anti-lipopolysaccharide factor 1 OS=Penaeus vannamei OX=6689 PE=2 SV=1	0.1727	-2.5337	0.002379	down	yes	274.641	1590.65	1545.24	1293.94	1932.76	277.52	358.105	188.299	BP:interspecies interaction between organisms;BP:response to biotic stimulus;BP:response to external stimulus;BP:response to external biotic stimulus;BP:response to stimulus;BP:response to bacterium;BP:defense response;BP:response to stress;BP:defense response to other organism;BP:defense response to bacterium;BP:biological_process;BP:response to other organismCC:cellular_component;CC:extracellul…	GO:0044419;GO:0009607;GO:0009605;GO:0043207;GO:0050896;GO:0009617;GO:0006952;GO:0006950;GO:0098542;GO:0042742;GO:0008150;GO:0051707GO:0005575;GO:0005576;GO:0110165	------	------	------	------	------	------	PF11630.12	Anti-LPS-SCYG	Anti-lipopolysaccharide factor/Scygonadin	extracellular
A0A423T3D3	C7M84_010808	C-type lectin	113812888	A0A423T3D3_PENVA C-type lectin OS=Penaeus vannamei OX=6689 GN=C7M84_010808 PE=4 SV=1	0.2872	-1.7999	0.002987	down	yes	407.114	1417.48	1531.06	1114.37	1606.99	425.094	341.554	454.695	MF:molecular_function;MF:carbohydrate binding;MF:binding	GO:0003674;GO:0030246;GO:0005488	------	------	------	------	ENOG410YTZ5;ENOG41123NI;ENOG410XPJ1;ENOG410YSMB	S:Function unknown;	PF00059.25	Lectin_C	Lectin C-type domain	extracellular
A0A3R7M2M8	C7M84_010442	Prophenoloxidase 3	113812416	A0A3R7M2M8_PENVA Prophenoloxidase 3 OS=Penaeus vannamei OX=6689 GN=C7M84_010442 PE=4 SV=1	0.1811	-2.4651	0.001113	down	yes	259.454	1432.81	1476.68	1188.93	1632.82	217.114	363.562	197.685	MF:catalytic activity;MF:molecular_function;MF:oxidoreductase activity	GO:0003824;GO:0003674;GO:0016491	------	------	------	------	ENOG4111KTW	F:Nucleotide transport and metabolism	PF00372.23;PF03723.18;PF03722.18	Hemocyanin_M;Hemocyanin_C;Hemocyanin_N	Hemocyanin, copper containing domain;Hemocyanin, ig-like domain;Hemocyanin, all-alpha domain	peroxisomal
A0A3R7SNQ8	C7M84_013119	Myosin heavy chain type a	-	A0A3R7SNQ8_PENVA Myosin heavy chain type a OS=Penaeus vannamei OX=6689 GN=C7M84_013119 PE=4 SV=1	0.4953	-1.0136	0.0001681	down	yes	558.165	1126.91	1081.79	1173.91	1125.02	613.289	559.329	501.878	CC:sarcomere;CC:myosin complex;CC:macromolecular complex;CC:cellular_component;CC:cellular anatomical entityMF:purine ribonucleoside triphosphate binding;MF:molecular_function;MF:binding;MF:ion binding;MF:heterocyclic compound binding;MF:nucleoside phosphate binding;MF:anion binding;MF:nucleotide binding;MF:purine nucleotide binding;MF:motor activity;MF:ATP binding;MF:small molecule binding;MF:ad…	GO:0030017;GO:0016459;GO:0032991;GO:0005575;GO:0110165GO:0035639;GO:0003674;GO:0005488;GO:0043167;GO:1901363;GO:1901265;GO:0043168;GO:0000166;GO:0017076;GO:0003774;GO:0005524;GO:0036094;GO:0030554;GO:0097367;GO:0097159;GO:0032559;GO:0032555;GO:0032553	K17751	MYH6_7	map04814;map04260;map04261;map04919;map04022;map05416;map05414;map05410	Motor proteins;Cardiac muscle contraction;Adrenergic signaling in cardiomyocytes;Thyroid hormone signaling pathway;cGMP-PKG signaling pathway;Viral myocarditis;Dilated cardiomyopathy;Hypertrophic cardiomyopathy	COG5022	Z:Cytoskeleton	PF01576.23;PF00063.25	Myosin_tail_1;Myosin_head	Myosin tail;Myosin head	nuclear
A0A423TGI1	C7M84_005885	Inter-alpha-trypsin inhibitor heavy chain H3	113806813	A0A423TGI1_PENVA Inter-alpha-trypsin inhibitor heavy chain H3 OS=Penaeus vannamei OX=6689 GN=C7M84_005885 PE=4 SV=1	0.4237	-1.2389	0.002354	down	yes	500.624	1181.55	1049.18	1296.98	1198.48	404.961	632.459	464.451	------	------	------	------	------	------	COG2304	S:Function unknown	PF00092.32;PF13519.10;PF08487.14;PF13768.10	VWA;VWA_2;VIT;VWA_3	von Willebrand factor type A domain;von Willebrand factor type A domain;Vault protein inter-alpha-trypsin domain;von Willebrand factor type A domain	cytoplasmic
C4P6W6	-	Beta-hexosaminidase	-	C4P6W6_PENVA Beta-hexosaminidase OS=Penaeus vannamei OX=6689 PE=2 SV=1	0.3082	-1.6981	0.0002042	down	yes	383.792	1245.29	1259.55	1167.13	1309.2	468.904	290.088	392.383	BP:organic substance metabolic process;BP:carbohydrate metabolic process;BP:primary metabolic process;BP:metabolic process;BP:biological_processMF:hydrolase activity;MF:N-acetyl-beta-D-galactosaminidase activity;MF:hydrolase activity, acting on glycosyl bonds;MF:hexosaminidase activity;MF:catalytic activity;MF:beta-N-acetylhexosaminidase activity;MF:molecular_function;MF:hydrolase activity, hydro…	GO:0071704;GO:0005975;GO:0044238;GO:0008152;GO:0008150GO:0016787;GO:0102148;GO:0016798;GO:0015929;GO:0003824;GO:0004563;GO:0003674;GO:0004553	K12373	HEXA_B	map00600;map00520;map00603;map00604;map00511;map00513;map00531;map04142	Sphingolipid metabolism;Amino sugar and nucleotide sugar metabolism;Glycosphingolipid biosynthesis - globo and isoglobo series;Glycosphingolipid biosynthesis - ganglio series;Other glycan degradation;Various types of N-glycan biosynthesis;Glycosaminoglycan degradation;Lysosome	COG3525	G:Carbohydrate transport and metabolism	PF00728.26;PF14845.10	Glyco_hydro_20;Glycohydro_20b2	Glycosyl hydrolase family 20, catalytic domain;beta-acetyl hexosaminidase like	lysosomal
A0A423TGH3	C7M84_005886	Putative inter-alpha-trypsin inhibitor heavy chain H3	113806805	A0A423TGH3_PENVA Putative inter-alpha-trypsin inhibitor heavy chain H3 OS=Penaeus vannamei OX=6689 GN=C7M84_005886 PE=4 SV=1	0.3333	-1.5851	0.006642	down	yes	404.962	1214.84	1008.49	1120.32	1515.71	347.284	427.469	440.132	BP:glycosaminoglycan metabolic process;BP:mucopolysaccharide metabolic process;BP:metabolic process;BP:nitrogen compound metabolic process;BP:organic substance metabolic process;BP:hyaluronan metabolic process;BP:biological_process;BP:organonitrogen compound metabolic process;BP:carbohydrate derivative metabolic process;BP:macromolecule metabolic process;BP:aminoglycan metabolic processCC:cellula…	GO:0030203;GO:1903510;GO:0008152;GO:0006807;GO:0071704;GO:0030212;GO:0008150;GO:1901564;GO:1901135;GO:0043170;GO:0006022GO:0110165;GO:0005575;GO:0005576GO:0030414;GO:0003674;GO:0004857;GO:0098772;GO:0061135;GO:0030234;GO:0061134;GO:0004866;GO:0004867	K24513	ITIH3, SHAP	------	------	COG2304	S:Function unknown	PF06668.16	ITI_HC_C	Inter-alpha-trypsin inhibitor heavy chain C-terminus	nuclear
Q8WRP1	-	Putative antimicrobial peptide	113801825	Q8WRP1_PENVA Putative antimicrobial peptide OS=Penaeus vannamei OX=6689 PE=2 SV=1	6.3e-05	-13.9552	0.001619	down	yes	0.1	1588.34	1436.84	1326.05	2002.14	0.1	0.1	0.1	CC:cellular_component;CC:extracellular region;CC:cellular anatomical entityMF:enzyme regulator activity;MF:peptidase regulator activity;MF:molecular_function;MF:peptidase inhibitor activity;MF:enzyme inhibitor activity;MF:molecular function regulator	GO:0005575;GO:0005576;GO:0110165GO:0030234;GO:0061134;GO:0003674;GO:0030414;GO:0004857;GO:0098772	------	------	------	------	------	------	------	------	------	extracellular
A0A3R7SS41	C7M84_009057	Nicotinic acetylcholine receptor subunit alpha 12	113810750	A0A3R7SS41_PENVA Nicotinic acetylcholine receptor subunit alpha 12 OS=Penaeus vannamei OX=6689 GN=C7M84_009057 PE=4 SV=1	0.4277	-1.2253	0.005252	down	yes	464.584	1086.21	864.407	1184.04	1210.18	485.041	479.543	429.166	CC:cellular_component;CC:membrane;CC:cellular anatomical entityMF:signaling receptor activity;MF:molecular transducer activity;MF:transporter activity;MF:extracellular ligand-gated ion channel activity;MF:ligand-gated ion channel activity;MF:ion transmembrane transporter activity;MF:transmembrane signaling receptor activity;MF:transmembrane transporter activity;MF:channel activity;MF:molecular_fu…	GO:0005575;GO:0016020;GO:0110165GO:0038023;GO:0060089;GO:0005215;GO:0005230;GO:0015276;GO:0015075;GO:0004888;GO:0022857;GO:0015267;GO:0003674;GO:0022836;GO:0022834;GO:0022803;GO:0022839;GO:0005216	K04808	CHRNA6	map04080;map04725;map05033	Neuroactive ligand-receptor interaction;Cholinergic synapse;Nicotine addiction	ENOG410XQGR	U:Intracellular trafficking, secretion, and vesicular transport	PF02931.27	Neur_chan_LBD	Neurotransmitter-gated ion-channel ligand binding domain	plasma membrane
A0A423SGC1	C7M84_018834	Calcium uniporter protein	113823797	A0A423SGC1_PENVA Calcium uniporter protein OS=Penaeus vannamei OX=6689 GN=C7M84_018834 PE=3 SV=1	0.4283	-1.2233	0.00216	down	yes	458.707	1070.89	1143.36	1133.45	935.864	536.311	352.448	487.363	BP:ion homeostasis;BP:homeostatic process;BP:calcium ion homeostasis;BP:inorganic ion homeostasis;BP:mitochondrial calcium ion homeostasis;BP:cellular homeostasis;BP:cellular calcium ion homeostasis;BP:cellular ion homeostasis;BP:biological_process;BP:cellular cation homeostasis;BP:cation homeostasis;BP:cellular chemical homeostasis;BP:chemical homeostasisCC:organelle membrane;CC:membrane;CC:cell…	GO:0050801;GO:0042592;GO:0055074;GO:0098771;GO:0051560;GO:0019725;GO:0006874;GO:0006873;GO:0008150;GO:0030003;GO:0055080;GO:0055082;GO:0048878GO:0031090;GO:0016020;GO:0110165;GO:0031966;GO:0019866;GO:0005575;GO:0005743GO:0005261;GO:0005262;GO:0003674;GO:0015085;GO:0015318;GO:0005215;GO:0022803;GO:0046873;GO:0015291;GO:0015292;GO:0005216;GO:0008324;GO:0022890;GO:1901702;GO:0015075;GO:0022857;GO:00…	K20858	MCU	map04621;map05012;map05010;map04218;map04020;map05017;map05014;map05022;map05020	NOD-like receptor signaling pathway;Parkinson disease;Alzheimer disease;Cellular senescence;Calcium signaling pathway;Spinocerebellar ataxia;Amyotrophic lateral sclerosis;Pathways of neurodegeneration - multiple diseases;Prion disease	ENOG410Y3YU	S:Function unknown	PF04678.17	MCU	Mitochondrial calcium uniporter	mitochondrial
A0A3R7MV24	C7M84_011242	Beta-1,3-glucan-binding protein	113813385	A0A3R7MV24_PENVA Beta-1,3-glucan-binding protein OS=Penaeus vannamei OX=6689 GN=C7M84_011242 PE=4 SV=1	0.2229	-2.1655	2.67e-05	down	yes	260.3	1167.89	1168.66	1114.33	1220.68	214.045	254.853	312.003	MF:lipid transporter activity;MF:transporter activity;MF:molecular_function	GO:0005319;GO:0005215;GO:0003674	------	------	------	------	ENOG410XR10	S:Function unknown	PF01347.26;PF09172.15	Vitellogenin_N;Vit_open_b-sht	Lipoprotein amino terminal region;Vitellinogen, open beta-sheet	ER
A0A3R7QHX6	C7M84_013855	Putative cysteine proteinase	113816700	A0A3R7QHX6_PENVA Putative cysteine proteinase (Fragment) OS=Penaeus vannamei OX=6689 GN=C7M84_013855 PE=3 SV=1	0.174	-2.5228	0.001228	down	yes	201.938	1160.58	1226.02	935.172	1320.56	175.145	192.494	238.176	MF:endopeptidase inhibitor activity;MF:endopeptidase regulator activity;MF:peptidase regulator activity;MF:molecular_function;MF:peptidase inhibitor activity;MF:cysteine-type endopeptidase inhibitor activity;MF:enzyme inhibitor activity;MF:molecular function regulator;MF:enzyme regulator activity	GO:0004866;GO:0061135;GO:0061134;GO:0003674;GO:0030414;GO:0004869;GO:0004857;GO:0098772;GO:0030234	------	------	------	------	COG4870;ENOG410Y20I;ENOG4112CFJ	S:Function unknown;O:Posttranslational modification, protein turnover, chaperones	PF00031.25;PF16845.9	Cystatin;SQAPI	Cystatin domain;Aspartic acid proteinase inhibitor	cytoplasmic
A0A3R7PVP7	C7M84_021545	Hemocyanin	113827912	A0A3R7PVP7_PENVA Hemocyanin OS=Penaeus vannamei OX=6689 GN=C7M84_021545 PE=3 SV=1	0.3039	-1.7183	0.0004331	down	yes	316.401	1041.21	1053.34	935.152	1135.15	380.935	307.508	260.761	MF:catalytic activity;MF:molecular_function;MF:oxidoreductase activity	GO:0003824;GO:0003674;GO:0016491	K00505	TYR	map00350;map04916	Tyrosine metabolism;Melanogenesis	ENOG410XR2D;ENOG4111KTW	S:Function unknown;	PF00372.23;PF03723.18;PF03722.18;PF00264.24	Hemocyanin_M;Hemocyanin_C;Hemocyanin_N;Tyrosinase	Hemocyanin, copper containing domain;Hemocyanin, ig-like domain;Hemocyanin, all-alpha domain;Common central domain of tyrosinase	peroxisomal
A0A3R7M1R2	C7M84_012388	Large ribosomal subunit protein uL6	113814901	A0A3R7M1R2_PENVA Large ribosomal subunit protein uL6 OS=Penaeus vannamei OX=6689 GN=C7M84_012388 PE=3 SV=1	0.4784	-1.0637	0.004989	down	yes	431.445	901.797	842.414	1060.04	802.932	437.261	472.809	384.266	BP:cellular biosynthetic process;BP:organic substance biosynthetic process;BP:cellular nitrogen compound biosynthetic process;BP:peptide biosynthetic process;BP:organic substance metabolic process;BP:organonitrogen compound biosynthetic process;BP:amide biosynthetic process;BP:cellular process;BP:biosynthetic process;BP:macromolecule biosynthetic process;BP:biological_process;BP:metabolic process…	GO:0044249;GO:1901576;GO:0044271;GO:0043043;GO:0071704;GO:1901566;GO:0043604;GO:0009987;GO:0009058;GO:0009059;GO:0008150;GO:0008152;GO:1901564;GO:0044238;GO:0019538;GO:0034641;GO:0044237;GO:0043170;GO:0006807;GO:0043603;GO:0006518;GO:0006412GO:0043229;GO:0043228;GO:0043226;GO:0110165;GO:0032991;GO:0005840;GO:0043232;GO:1990904;GO:0005575GO:1901363;GO:0003674;GO:0005488;GO:0003676;GO:0019843;GO:00…	K02940	RP-L9e, RPL9	map03010;map05171	Ribosome;Coronavirus disease - COVID-19	COG0097	J:Translation, ribosomal structure and biogenesis	PF00347.27	Ribosomal_L6	Ribosomal protein L6	cytoplasmic
A0A423U897	C7M84_021887	Putative filamin-A isoform X3	113828411	A0A423U897_PENVA Putative filamin-A isoform X3 OS=Penaeus vannamei OX=6689 GN=C7M84_021887 PE=3 SV=1	0.3993	-1.3245	0.00229	down	yes	377.644	945.707	1019.03	793.832	1024.26	387.617	319.322	425.992	BP:organelle organization;BP:cytoskeleton organization;BP:actin filament-based process;BP:cellular process;BP:actin cytoskeleton organization;BP:biological_process;BP:cellular component organization;BP:cellular component organization or biogenesisMF:molecular_function;MF:cytoskeletal protein binding;MF:actin filament binding;MF:actin binding;MF:protein binding;MF:macromolecular complex binding;MF…	GO:0006996;GO:0007010;GO:0030029;GO:0009987;GO:0030036;GO:0008150;GO:0016043;GO:0071840GO:0003674;GO:0008092;GO:0051015;GO:0003779;GO:0005515;GO:0044877;GO:0005488	K04437	FLNA	map05205;map04510;map04010;map05132	Proteoglycans in cancer;Focal adhesion;MAPK signaling pathway;Salmonella infection	COG5069	Z:Cytoskeleton	PF00630.23;PF00307.35	Filamin;CH	Filamin/ABP280 repeat;Calponin homology	cytoplasmic
A0A3R7NLX9	C7M84_020535	Large ribosomal subunit protein eL32	113826366	A0A3R7NLX9_PENVA Large ribosomal subunit protein eL32 OS=Penaeus vannamei OX=6689 GN=C7M84_020535 PE=3 SV=1	0.4852	-1.0433	0.01313	down	yes	430.035	886.25	817.899	1082.05	758.796	383.848	395.718	510.538	BP:cellular biosynthetic process;BP:cellular nitrogen compound metabolic process;BP:nitrogen compound metabolic process;BP:organic substance biosynthetic process;BP:cellular nitrogen compound biosynthetic process;BP:peptide biosynthetic process;BP:organic substance metabolic process;BP:amide biosynthetic process;BP:cellular process;BP:biosynthetic process;BP:macromolecule biosynthetic process;BP:…	GO:0044249;GO:0034641;GO:0006807;GO:1901576;GO:0044271;GO:0043043;GO:0071704;GO:0043604;GO:0009987;GO:0009058;GO:0009059;GO:0008150;GO:0008152;GO:1901564;GO:0044238;GO:0043603;GO:1901566;GO:0019538;GO:0044237;GO:0043170;GO:0006518;GO:0006412GO:0043232;GO:0043226;GO:0110165;GO:0005840;GO:0032991;GO:1990904;GO:0043229;GO:0005575;GO:0043228GO:0003674;GO:0005198;GO:0003735	K02912	RP-L32e, RPL32	map03010;map05171	Ribosome;Coronavirus disease - COVID-19	COG1717	J:Translation, ribosomal structure and biogenesis	PF01655.22	Ribosomal_L32e	Ribosomal protein L32	cytoplasmic
A0A3R7Q4U6	C7M84_013231	JHE-like carboxylesterase 1	113815917	A0A3R7Q4U6_PENVA JHE-like carboxylesterase 1 OS=Penaeus vannamei OX=6689 GN=C7M84_013231 PE=4 SV=1	0.2673	-1.9035	0.0005362	down	yes	276.589	1034.9	1082.03	889.037	1133.64	273.116	264.008	292.644	CC:cellular_component;CC:membrane;CC:cellular anatomical entity	GO:0005575;GO:0016020;GO:0110165	------	------	------	------	COG2272	I:Lipid transport and metabolism	PF00135.32;PF20434.2	COesterase;BD-FAE	Carboxylesterase family;BD-FAE	extracellular
I3RMR8	-	KPI2	-	I3RMR8_PENVA KPI2 OS=Penaeus vannamei OX=6689 PE=2 SV=1	0.1844	-2.4391	6e-05	down	yes	191.737	1039.92	1072.26	956.028	1091.48	152.183	192.67	230.36	CC:cellular_component;CC:extracellular region;CC:cellular anatomical entityMF:endopeptidase inhibitor activity;MF:endopeptidase regulator activity;MF:peptidase regulator activity;MF:molecular_function;MF:peptidase inhibitor activity;MF:serine-type endopeptidase inhibitor activity;MF:enzyme inhibitor activity;MF:molecular function regulator;MF:enzyme regulator activity	GO:0005575;GO:0005576;GO:0110165GO:0004866;GO:0061135;GO:0061134;GO:0003674;GO:0030414;GO:0004867;GO:0004857;GO:0098772;GO:0030234	------	------	------	------	ENOG410YP7C;ENOG410ZXUD;ENOG410YKSA;ENOG4111698	S:Function unknown;O:Posttranslational modification, protein turnover, chaperones;O:Posttranslational modification, protein turnover, chaperones	PF07648.19;PF00050.25;PF21287.1	Kazal_2;Kazal_1;CFAI_KAZAL	Kazal-type serine protease inhibitor domain;Kazal-type serine protease inhibitor domain;Complement factor I, KAZAL domain	extracellular
A0A3R7P3B8	C7M84_007223	60S ribosomal protein L21	113808507	A0A3R7P3B8_PENVA 60S ribosomal protein L21 OS=Penaeus vannamei OX=6689 GN=C7M84_007223 PE=3 SV=1	0.4083	-1.2923	0.006167	down	yes	353.809	866.466	829.604	958.314	811.48	211.813	342.702	506.913	BP:cellular biosynthetic process;BP:cellular nitrogen compound metabolic process;BP:nitrogen compound metabolic process;BP:organic substance biosynthetic process;BP:peptide biosynthetic process;BP:organic substance metabolic process;BP:amide biosynthetic process;BP:cellular process;BP:biosynthetic process;BP:macromolecule biosynthetic process;BP:biological_process;BP:metabolic process;BP:cellular…	GO:0044249;GO:0034641;GO:0006807;GO:1901576;GO:0043043;GO:0071704;GO:0043604;GO:0009987;GO:0009058;GO:0009059;GO:0008150;GO:0008152;GO:0044271;GO:0044238;GO:1901564;GO:0043603;GO:1901566;GO:0019538;GO:0044237;GO:0043170;GO:0006518;GO:0006412GO:0043232;GO:0043226;GO:0110165;GO:0005840;GO:0043229;GO:0005575;GO:0043228GO:0003674;GO:0005198;GO:0003735	K02889	RP-L21e, RPL21	map03010;map05171	Ribosome;Coronavirus disease - COVID-19	COG2139	J:Translation, ribosomal structure and biogenesis	PF01157.22	Ribosomal_L21e	Ribosomal protein L21e	cytoplasmic
A0A3R7QKY1	C7M84_024677	Gustatory receptor	-	A0A3R7QKY1_PENVA Gustatory receptor OS=Penaeus vannamei OX=6689 GN=C7M84_024677 PE=4 SV=1	2.1916	1.132	0.008854	up	yes	832.812	379.993	367.691	463.636	308.653	893.264	667.675	937.497	BP:neurological system process;BP:sensory perception of chemical stimulus;BP:sensory perception;BP:multicellular organismal process;BP:biological_process;BP:sensory perception of taste;BP:system processCC:membrane;CC:cellular_component;CC:plasma membrane;CC:cellular anatomical entity	GO:0050877;GO:0007606;GO:0007600;GO:0032501;GO:0008150;GO:0050909;GO:0003008GO:0016020;GO:0005575;GO:0005886;GO:0110165	------	------	------	------	------	------	PF08395.16	7tm_7	7tm Chemosensory receptor	cytoplasmic
A0A3R7PIV4	C7M84_013916	CWF19-like protein 2	113816838	A0A3R7PIV4_PENVA CWF19-like protein 2 OS=Penaeus vannamei OX=6689 GN=C7M84_013916 PE=3 SV=1	0.4962	-1.011	0.002055	down	yes	401.559	809.321	862.737	729.502	835.725	332.222	400.597	471.86	------	------	K24940	CWF19L2	------	------	ENOG410YGTC	S:Function unknown	PF04677.19;PF04676.18;PF00565.21	CwfJ_C_1;CwfJ_C_2;SNase	Protein similar to CwfJ C-terminus 1;Protein similar to CwfJ C-terminus 2;Staphylococcal nuclease homologue	nuclear
A0A423SEB7	C7M84_019614	FreD	-	A0A423SEB7_PENVA FreD OS=Penaeus vannamei OX=6689 GN=C7M84_019614 PE=4 SV=1	0.135	-2.889	0.001231	down	yes	141.909	1051.53	1197.17	860.838	1096.59	42.1185	184.068	199.542	------	------	------	------	------	------	------	------	PF00147.22	Fibrinogen_C	Fibrinogen beta and gamma chains, C-terminal globular domain	lysosomal
A0A3R7QXB9	C7M84_025145	Laccase 1	-	A0A3R7QXB9_PENVA Laccase 1 OS=Penaeus vannamei OX=6689 GN=C7M84_025145 PE=3 SV=1	0.3016	-1.7293	0.002411	down	yes	271.589	900.551	862.932	771.993	1066.73	303.565	299.651	211.551	MF:cation binding;MF:hydroquinon;MF:transition metal ion binding;MF:metal ion binding;MF:ion binding;MF:catalytic activity;MF:molecular_function;MF:binding;MF:copper ion binding;MF:oxidoreductase activity, acting on diphenols and related substances as donors;MF:oxidoreductase activity, acting on diphenols and related substances as donors, oxygen as acceptor;MF:oxidoreductase activity	GO:0043169;GO:0052716;GO:0046914;GO:0046872;GO:0043167;GO:0003824;GO:0003674;GO:0005488;GO:0005507;GO:0016679;GO:0016682;GO:0016491	------	------	------	------	COG2132	Q:Secondary metabolites biosynthesis, transport and catabolism	PF07731.18;PF00394.26;PF07732.19	Cu-oxidase_2;Cu-oxidase;Cu-oxidase_3	Multicopper oxidase;Multicopper oxidase;Multicopper oxidase	extracellular
A0A3R7SN60	C7M84_013812	DUF4209 domain-containing protein	113816641	A0A3R7SN60_PENVA DUF4209 domain-containing protein OS=Penaeus vannamei OX=6689 GN=C7M84_013812 PE=4 SV=1	0.3186	-1.6502	0.01136	down	yes	274.029	859.998	646.188	852.589	1081.22	247.625	220.536	353.924	------	------	K25139	ERMARD	------	------	ENOG4111M8T	S:Function unknown	PF13910.10	DUF4209	Domain of unknown function	extracellular
A0A3R7PEH1	C7M84_013533	Uncharacterized protein	113816281	A0A3R7PEH1_PENVA Uncharacterized protein OS=Penaeus vannamei OX=6689 GN=C7M84_013533 PE=4 SV=1	0.4682	-1.0948	0.001673	down	yes	361.296	771.635	827.112	689.769	798.022	407.758	383.595	292.534	------	------	------	------	------	------	COG0451	A:RNA processing and modification	------	------	------	cytoplasmic
A0A3R7PHB1	C7M84_015492	Skeletal muscle actin 8	113818736	A0A3R7PHB1_PENVA Skeletal muscle actin 8 OS=Penaeus vannamei OX=6689 GN=C7M84_015492 PE=3 SV=1	2.4496	1.2925	0.01032	up	yes	801.553	327.224	303.616	173.457	504.599	869.715	800.705	734.239	------	------	K12314	ACTC1	map04814;map05414;map04261;map04260;map05410	Motor proteins;Dilated cardiomyopathy;Adrenergic signaling in cardiomyocytes;Cardiac muscle contraction;Hypertrophic cardiomyopathy	COG5277	Z:Cytoskeleton	PF00022.23	Actin	Actin	cytoplasmic
A5JSX2	-	Prophenoloxidase 2	113828743	A5JSX2_PENVA Prophenoloxidase 2 OS=Penaeus vannamei OX=6689 PE=2 SV=1	0.1438	-2.7979	2.75e-05	down	yes	138.027	959.996	943.443	946.963	989.583	175.594	170.748	67.7395	MF:catalytic activity;MF:molecular_function;MF:oxidoreductase activity	GO:0003824;GO:0003674;GO:0016491	------	------	------	------	ENOG4111KTW	Z:Cytoskeleton	PF00372.23;PF03723.18;PF03722.18;PF00264.24	Hemocyanin_M;Hemocyanin_C;Hemocyanin_N;Tyrosinase	Hemocyanin, copper containing domain;Hemocyanin, ig-like domain;Hemocyanin, all-alpha domain;Common central domain of tyrosinase	peroxisomal
A0A0K2CT08	-	Pacifastin light chain-like serine proteinase inhibitor	-	A0A0K2CT08_PENVA Pacifastin light chain-like serine proteinase inhibitor OS=Penaeus vannamei OX=6689 PE=2 SV=1	0.3147	-1.668	0.001606	down	yes	254.658	809.189	886.214	666.612	874.741	259.74	226.378	277.856	CC:cellular_component;CC:extracellular region;CC:cellular anatomical entityMF:endopeptidase inhibitor activity;MF:endopeptidase regulator activity;MF:peptidase regulator activity;MF:molecular_function;MF:peptidase inhibitor activity;MF:serine-type endopeptidase inhibitor activity;MF:enzyme inhibitor activity;MF:molecular function regulator;MF:enzyme regulator activity	GO:0005575;GO:0005576;GO:0110165GO:0004866;GO:0061135;GO:0061134;GO:0003674;GO:0030414;GO:0004867;GO:0004857;GO:0098772;GO:0030234	------	------	------	------	ENOG410XQNP;ENOG410XVVV	O:Posttranslational modification, protein turnover, chaperones;	PF05375.17;PF00014.27;PF00093.22	Pacifastin_I;Kunitz_BPTI;VWC	Pacifastin inhibitor;Kunitz/Bovine pancreatic trypsin inhibitor domain;von Willebrand factor type C domain	extracellular
A0A411ASC0	HYOU	Hypoxia up-regulated protein	-	A0A411ASC0_PENVA Hypoxia up-regulated protein 1 OS=Penaeus vannamei OX=6689 GN=HYOU PE=2 SV=1	0.4809	-1.0562	0.003301	down	yes	341.864	710.814	759.93	737.74	634.772	430.504	291.837	303.252	MF:binding;MF:carbohydrate derivative binding;MF:anion binding;MF:adenyl nucleotide binding;MF:purine ribonucleoside triphosphate binding;MF:organic cyclic compound binding;MF:protein binding involved in protein folding;MF:nucleotide binding;MF:small molecule binding;MF:ribonucleotide binding;MF:molecular_function;MF:nucleoside phosphate binding;MF:purine nucleotide binding;MF:purine ribonucleoti…	GO:0005488;GO:0097367;GO:0043168;GO:0030554;GO:0035639;GO:0097159;GO:0044183;GO:0000166;GO:0036094;GO:0032553;GO:0003674;GO:1901265;GO:0017076;GO:0032555;GO:0032559;GO:0043167;GO:1901363;GO:0005524	K09486	HYOU1	map04141	Protein processing in endoplasmic reticulum	COG0443	J:Translation, ribosomal structure and biogenesis	PF00012.24	HSP70	Hsp70 protein	ER
A0A3R7LVJ8	C7M84_016391	Glutathione peroxidase	113819894	A0A3R7LVJ8_PENVA Glutathione peroxidase OS=Penaeus vannamei OX=6689 GN=C7M84_016391 PE=3 SV=1	0.4779	-1.0652	0.004847	down	yes	330.154	690.9	634.1	626.777	811.823	368.897	322.706	298.858	BP:response to stimulus;BP:response to stress;BP:biological_process;BP:response to oxidative stressMF:antioxidant activity;MF:peroxidase activity;MF:catalytic activity;MF:molecular_function;MF:oxidoreductase activity, acting on peroxide as acceptor;MF:glutathione peroxidase activity;MF:oxidoreductase activity	GO:0050896;GO:0006950;GO:0008150;GO:0006979GO:0016209;GO:0004601;GO:0003824;GO:0003674;GO:0016684;GO:0004602;GO:0016491	K00432	gpx, btuE, bsaA	map04918;map00480;map05016;map05022;map05014	Thyroid hormone synthesis;Glutathione metabolism;Huntington disease;Pathways of neurodegeneration - multiple diseases;Amyotrophic lateral sclerosis	COG0386	O:Posttranslational modification, protein turnover, chaperones	PF00255.23	GSHPx	Glutathione peroxidase	cytoplasmic
A0A3R7P7D5	C7M84_019118	Putative hemocytin	-	A0A3R7P7D5_PENVA Putative hemocytin OS=Penaeus vannamei OX=6689 GN=C7M84_019118 PE=4 SV=1	0.159	-2.6529	0.0003601	down	yes	139.238	875.914	950.366	760.38	916.997	108.559	110.402	198.754	CC:cellular_component;CC:extracellular region;CC:cellular anatomical entityMF:carbohydrate derivative binding;MF:molecular_function;MF:chitin binding;MF:binding	GO:0005575;GO:0005576;GO:0110165GO:0097367;GO:0003674;GO:0008061;GO:0005488	------	------	------	------	ENOG410XNSK	S:Function unknown	PF13330.10;PF00754.29;PF00094.29;PF08742.15;PF01826.21	Mucin2_WxxW;F5_F8_type_C;VWD;C8;TIL	Mucin-2 protein WxxW repeating region;F5/8 type C domain;von Willebrand factor type D domain;C8 domain;Trypsin Inhibitor like cysteine rich domain	cytoplasmic
A0A423SRV7	C7M84_015040	Arp2/3 complex 34 kDa subunit	113818199	A0A423SRV7_PENVA Arp2/3 complex 34 kDa subunit OS=Penaeus vannamei OX=6689 GN=C7M84_015040 PE=3 SV=1	0.4481	-1.1581	0.01912	down	yes	303.648	677.663	651.178	777.324	604.486	136.265	395.518	379.162	BP:cellular component assembly;BP:macromolecular complex subunit organization;BP:cellular component organization or biogenesis;BP:macromolecular complex assembly;BP:actin nucleation;BP:fibril organization;BP:cellular component organization;BP:protein polymerization;BP:cellular process;BP:actin polymerization or depolymerization;BP:biological_process;BP:actin filament polymerization;BP:actin filam…	GO:0022607;GO:0043933;GO:0071840;GO:0065003;GO:0045010;GO:0097435;GO:0016043;GO:0051258;GO:0009987;GO:0008154;GO:0008150;GO:0030041;GO:0007015;GO:0034314GO:0005737;GO:0110165;GO:0032991;GO:0005575;GO:0005885GO:0003674;GO:0005488;GO:0003779;GO:0008092;GO:0005515	K05758	ARPC2	map04666;map04810;map05135;map05131;map05130;map05132;map04530;map04144;map05100	Fc gamma R-mediated phagocytosis;Regulation of actin cytoskeleton;Yersinia infection;Shigellosis;Pathogenic Escherichia coli infection;Salmonella infection;Tight junction;Endocytosis;Bacterial invasion of epithelial cells	ENOG410YKF6	S:Function unknown	PF04045.18	P34-Arc	Arp2/3 complex, 34 kD subunit p34-Arc	cytoplasmic
A0A3R7LWS3	C7M84_020901	arginine kinase	-	A0A3R7LWS3_PENVA arginine kinase OS=Penaeus vannamei OX=6689 GN=C7M84_020901 PE=3 SV=1	0.000111	-13.1372	0.001017	down	yes	0.1	901.115	1043.36	964.064	695.924	0.1	0.1	0.1	BP:phosphagen metabolic process;BP:phosphagen biosynthetic process;BP:cellular modified amino acid biosynthetic process;BP:phosphorylation;BP:nitrogen compound metabolic process;BP:cellular metabolic process;BP:organic substance biosynthetic process;BP:organic substance metabolic process;BP:phosphocreatine metabolic process;BP:cellular process;BP:phosphocreatine biosynthetic process;BP:biosynthet…	GO:0006599;GO:0042396;GO:0042398;GO:0016310;GO:0006807;GO:0044237;GO:1901576;GO:0071704;GO:0006603;GO:0009987;GO:0046314;GO:0009058;GO:0008150;GO:0008152;GO:0090407;GO:1901564;GO:0006575;GO:1901566;GO:0006796;GO:0006793;GO:0019637GO:0019202;GO:0004054;GO:0004111;GO:0003674;GO:0043167;GO:1901363;GO:1901265;GO:0043168;GO:0035639;GO:0000166;GO:0016740;GO:0017076;GO:0005524;GO:0016301;GO:0003824;GO:0…	K00934	E2.7.3.3	map00330	Arginine and proline metabolism	COG3869	E:Amino acid transport and metabolism	PF00217.23;PF02807.19	ATP-gua_Ptrans;ATP-gua_PtransN	AT;AT	cytoplasmic
A0A423SRS7	C7M84_015081	Glutamyl aminopeptidase	113818237	A0A423SRS7_PENVA Glutamyl aminopeptidase OS=Penaeus vannamei OX=6689 GN=C7M84_015081 PE=3 SV=1	0.0001147	-13.0898	2.65e-05	down	yes	0.1	872.2	794.497	893.79	928.313	0.1	0.1	0.1	MF:exopeptidase activity;MF:aminopeptidase activity;MF:transition metal ion binding;MF:hydrolase activity;MF:catalytic activity, acting on a protein;MF:cation binding;MF:ion binding;MF:catalytic activity;MF:molecular_function;MF:zinc ion binding;MF:peptidase activity;MF:metal ion binding;MF:metallopeptidase activity;MF:binding	GO:0008238;GO:0004177;GO:0046914;GO:0016787;GO:0140096;GO:0043169;GO:0043167;GO:0003824;GO:0003674;GO:0008270;GO:0008233;GO:0046872;GO:0008237;GO:0005488	K11141	ENPEP, CD249	map04614	Renin-angiotensin system	COG0308	E:Amino acid transport and metabolism	PF11838.12;PF01433.24	ERAP1_C;Peptidase_M1	ERAP1-like C-terminal domain;Peptidase family M1 domain	cytoplasmic
Q673H2	-	Kazal-type proteinase inhibitor	113803873	Q673H2_PENVA Kazal-type proteinase inhibitor OS=Penaeus vannamei OX=6689 PE=2 SV=1	0.08777	-3.5101	0.00179	down	yes	68.3104	778.323	950.517	760.728	623.726	93.1505	37.9723	73.8084	CC:cellular_component;CC:extracellular region;CC:cellular anatomical entityMF:endopeptidase inhibitor activity;MF:endopeptidase regulator activity;MF:peptidase regulator activity;MF:molecular_function;MF:peptidase inhibitor activity;MF:serine-type endopeptidase inhibitor activity;MF:enzyme inhibitor activity;MF:molecular function regulator;MF:enzyme regulator activity	GO:0005575;GO:0005576;GO:0110165GO:0004866;GO:0061135;GO:0061134;GO:0003674;GO:0030414;GO:0004867;GO:0004857;GO:0098772;GO:0030234	------	------	------	------	------	------	PF07648.19;PF00050.25;PF21287.1	Kazal_2;Kazal_1;CFAI_KAZAL	Kazal-type serine protease inhibitor domain;Kazal-type serine protease inhibitor domain;Complement factor I, KAZAL domain	extracellular
A0A385L3L9	LdlrCTL	LdlrCTL	-	A0A385L3L9_PENVA LdlrCTL OS=Penaeus vannamei OX=6689 GN=LdlrCTL PE=2 SV=1	0.2552	-1.9703	0.0001236	down	yes	171.163	670.752	644.905	685.293	682.057	219.014	112.174	182.299	MF:molecular_function;MF:carbohydrate binding;MF:binding	GO:0003674;GO:0030246;GO:0005488	------	------	------	------	ENOG410XPJ1;ENOG4111FAE	S:Function unknown;U:Intracellular trafficking, secretion, and vesicular transport	PF00059.25	Lectin_C	Lectin C-type domain	extracellular
A0A3R7PWV9	C7M84_020139	Heat shock protein 70 kDa	-	A0A3R7PWV9_PENVA Heat shock protein 70 kDa OS=Penaeus vannamei OX=6689 GN=C7M84_020139 PE=3 SV=1	2.0802	1.0567	0.002419	up	yes	566.663	272.407	272.76	253.653	290.809	648.315	541.398	510.276	MF:binding;MF:carbohydrate derivative binding;MF:anion binding;MF:adenyl nucleotide binding;MF:purine ribonucleoside triphosphate binding;MF:organic cyclic compound binding;MF:protein binding involved in protein folding;MF:nucleotide binding;MF:small molecule binding;MF:ribonucleotide binding;MF:molecular_function;MF:nucleoside phosphate binding;MF:purine nucleotide binding;MF:purine ribonucleoti…	GO:0005488;GO:0097367;GO:0043168;GO:0030554;GO:0035639;GO:0097159;GO:0044183;GO:0000166;GO:0036094;GO:0032553;GO:0003674;GO:1901265;GO:0017076;GO:0032555;GO:0032559;GO:0043167;GO:1901363;GO:0005524	K03283	HSPA1_6_8	map05162;map05145;map04915;map04010;map03040;map05134;map04213;map05417;map04144;map04612;map04141;map05020	Measles;Toxoplasmosis;Estrogen signaling pathway;MAPK signaling pathway;Spliceosome;Legionellosis;Longevity regulating pathway - multiple species;Lipid and atherosclerosis;Endocytosis;Antigen processing and presentation;Protein processing in endoplasmic reticulum;Prion disease	COG0443	O:Posttranslational modification, protein turnover, chaperones	PF00012.24	HSP70	Hsp70 protein	cytoplasmic
A0A3R7PQK0	C7M84_001777	Uncharacterized protein	113821609	A0A3R7PQK0_PENVA Uncharacterized protein OS=Penaeus vannamei OX=6689 GN=C7M84_001777 PE=4 SV=1	0.4397	-1.1854	0.01587	down	yes	249.728	567.975	477.422	522.362	704.141	271.328	302.551	175.307	------	------	------	------	------	------	------	------	------	------	------	cytoplasmic
A0A3R7PBU1	C7M84_021514	Alpha-2-macroglobulin	113827875	A0A3R7PBU1_PENVA Alpha-2-macroglobulin OS=Penaeus vannamei OX=6689 GN=C7M84_021514 PE=4 SV=1	0.3316	-1.5925	0.008048	down	yes	190.422	574.202	701.264	454.849	566.493	198.379	242.443	130.443	CC:cellular_component;CC:cellular anatomical entity;CC:extracellular spaceMF:endopeptidase inhibitor activity;MF:endopeptidase regulator activity;MF:peptidase regulator activity;MF:molecular_function;MF:peptidase inhibitor activity;MF:serine-type endopeptidase inhibitor activity;MF:enzyme inhibitor activity;MF:molecular function regulator;MF:enzyme regulator activity	GO:0005575;GO:0110165;GO:0005615GO:0004866;GO:0061135;GO:0061134;GO:0003674;GO:0030414;GO:0004867;GO:0004857;GO:0098772;GO:0030234	------	------	------	------	ENOG410XRED;COG2373	S:Function unknown;	PF17791.5;PF07703.18;PF01835.23;PF17789.5	MG3;A2M_BRD;MG2;MG4	Macroglobulin domain MG3;Alpha-2-macroglobulin bait region domain;MG2 domain;Macroglobulin domain MG4	extracellular
A0A3R7STI2	C7M84_007114	SMB domain-containing protein	113808327	A0A3R7STI2_PENVA SMB domain-containing protein OS=Penaeus vannamei OX=6689 GN=C7M84_007114 PE=4 SV=1	0.0001349	-12.8558	0.0006157	down	yes	0.1	741.356	743.613	608.787	871.668	0.1	0.1	0.1	BP:primary metabolic process;BP:organonitrogen compound metabolic process;BP:protein metabolic process;BP:macromolecule metabolic process;BP:organic substance metabolic process;BP:nitrogen compound metabolic process;BP:biological_process;BP:metabolic process;BP:proteolysisMF:molecular_function;MF:hydrolase activity;MF:catalytic activity;MF:catalytic activity, acting on a protein;MF:peptidase acti…	GO:0044238;GO:1901564;GO:0019538;GO:0043170;GO:0071704;GO:0006807;GO:0008150;GO:0008152;GO:0006508GO:0003674;GO:0016787;GO:0003824;GO:0140096;GO:0008233;GO:0008234	------	------	------	------	ENOG410YN9K	O:Posttranslational modification, protein turnover, chaperones	------	------	------	extracellular
A0A3R7Q212	C7M84_015529	RNA-binding protein 1	113818781	A0A3R7Q212_PENVA RNA-binding protein 1 OS=Penaeus vannamei OX=6689 GN=C7M84_015529 PE=4 SV=1	0.4871	-1.0377	0.008561	down	yes	234.705	481.81	493.806	454.302	497.323	234.845	320.276	148.993	MF:organic cyclic compound binding;MF:molecular_function;MF:binding;MF:nucleic acid binding;MF:heterocyclic compound binding;MF:RNA binding	GO:0097159;GO:0003674;GO:0005488;GO:0003676;GO:1901363;GO:0003723	K12896	SRSF7, SFRS7	map05168;map05014;map03040	Herpes simplex virus 1 infection;Amyotrophic lateral sclerosis;Spliceosome	ENOG4111N8Y	S:Function unknown	PF00076.26	RRM_1	RNA recognition motif	cytoplasmic
A0A423U7J5	C7M84_022212	Pyruvate kinase	113828822	A0A423U7J5_PENVA Pyruvate kinase OS=Penaeus vannamei OX=6689 GN=C7M84_022212 PE=3 SV=1	0.0001397	-12.8054	0.001114	down	yes	0.1	715.877	558.684	852.782	736.165	0.1	0.1	0.1	BP:phosphorylation;BP:cellular process;BP:biological_process;BP:metabolic process;BP:cellular metabolic process;BP:phosphate-containing compound metabolic process;BP:phosphorus metabolic processMF:purine ribonucleoside triphosphate binding;MF:molecular_function;MF:binding;MF:nucleotide binding;MF:heterocyclic compound binding;MF:nucleoside phosphate binding;MF:anion binding;MF:cation binding;MF:p…	GO:0016310;GO:0009987;GO:0008150;GO:0008152;GO:0044237;GO:0006796;GO:0006793GO:0035639;GO:0003674;GO:0005488;GO:0000166;GO:1901363;GO:1901265;GO:0043168;GO:0043169;GO:0030955;GO:0000287;GO:0043167;GO:0016740;GO:0017076;GO:0046872;GO:0005524;GO:0016301;GO:0036094;GO:0003824;GO:0030554;GO:0016773;GO:0016772;GO:0031420;GO:0097367;GO:0032559;GO:0032555;GO:0004743;GO:0097159;GO:0032553	K00873	PK, pyk	map05165;map05203;map00620;map00010;map04922;map05230;map04930	Human papillomavirus infection;Viral carcinogenesis;Pyruvate metabolism;Glycolysis / Gluconeogenesis;Glucagon signaling pathway;Central carbon metabolism in cancer;Type II diabetes mellitus	COG0469	G:Carbohydrate transport and metabolism	PF00224.25;PF02887.20	PK;PK_C	Pyruvate kinase, barrel domain;Pyruvate kinase, alpha/beta domain	cytoplasmic
A0A423TY06	C7M84_025560	C type lectin containing domain protein	113802822	A0A423TY06_PENVA C type lectin containing domain protein OS=Penaeus vannamei OX=6689 GN=C7M84_025560 PE=4 SV=1	0.1996	-2.3248	0.00325	down	yes	116.245	582.45	548.925	481.262	717.162	143.353	136.399	68.9816	MF:molecular_function;MF:carbohydrate binding;MF:binding	GO:0003674;GO:0030246;GO:0005488	------	------	------	------	------	------	PF00057.22;PF00059.25	Ldl_recept_a;Lectin_C	Low-density lipoprotein receptor domain class A;Lectin C-type domain	cytoplasmic
A0A423T5J3	C7M84_009863	Uncharacterized protein	113811695	A0A423T5J3_PENVA Uncharacterized protein (Fragment) OS=Penaeus vannamei OX=6689 GN=C7M84_009863 PE=4 SV=1	2.3119	1.2091	0.0206	up	yes	474.255	205.135	187.679	175.265	252.46	591.372	476.985	354.407	MF:molecular_function;MF:carbohydrate binding;MF:binding	GO:0003674;GO:0030246;GO:0005488	------	------	------	------	------	------	------	------	------	mitochondrial
A0A3R7PF55	C7M84_022024	Prophenoloxidase activating factor	-	A0A3R7PF55_PENVA Prophenoloxidase activating factor OS=Penaeus vannamei OX=6689 GN=C7M84_022024 PE=3 SV=1	0.00015	-12.7027	0.001479	down	yes	0.1	666.59	692.897	506.622	800.251	0.1	0.1	0.1	BP:organic substance metabolic process;BP:organonitrogen compound metabolic process;BP:protein metabolic process;BP:macromolecule metabolic process;BP:biological_process;BP:nitrogen compound metabolic process;BP:metabolic process;BP:proteolysis;BP:primary metabolic processMF:serine-type endopeptidase activity;MF:endopeptidase activity;MF:hydrolase activity;MF:serine hydrolase activity;MF:catalyti…	GO:0071704;GO:1901564;GO:0019538;GO:0043170;GO:0008150;GO:0006807;GO:0008152;GO:0006508;GO:0044238GO:0004252;GO:0004175;GO:0016787;GO:0017171;GO:0140096;GO:0003824;GO:0003674;GO:0008233;GO:0008236	------	------	------	------	COG5640	S:Function unknown	PF00089.30;PF18322.5	Trypsin;CLIP_1	Trypsin;Serine protease Clip domain PPAF-2	cytoplasmic
A0A3R7QYB5	C7M84_023725	Putative leupaxin isoform X1	113799969	A0A3R7QYB5_PENVA Transforming growth factor beta-1-induced transcript 1 protein OS=Penaeus vannamei OX=6689 GN=C7M84_023725 PE=3 SV=1	6615.66	12.6917	4.28e-07	up	yes	661.566	0.1	0.1	0.1	0.1	647.836	653.959	682.903	CC:cytoskeleton;CC:intracellular non-membrane-bounded organelle;CC:cellular_component;CC:intracellular organelle;CC:non-membrane-bounded organelle;CC:organelle;CC:cellular anatomical entityMF:cation binding;MF:ion binding;MF:molecular_function;MF:binding;MF:metal ion binding	GO:0005856;GO:0043232;GO:0005575;GO:0043229;GO:0043228;GO:0043226;GO:0110165GO:0043169;GO:0043167;GO:0003674;GO:0005488;GO:0046872	K05760	PXN	map05205;map05165;map05203;map05163;map04510;map05135;map05131;map04370;map05170;map04670;map04062;map05100;map04810	Proteoglycans in cancer;Human papillomavirus infection;Viral carcinogenesis;Human cytomegalovirus infection;Focal adhesion;Yersinia infection;Shigellosis;VEGF signaling pathway;Human immunodeficiency virus 1 infection;Leukocyte transendothelial migration;Chemokine signaling pathway;Bacterial invasion of epithelial cells;Regulation of actin cytoskeleton	ENOG410XRD4	S:Function unknown	PF00412.26	LIM	LIM domain	cytoplasmic
A0A3R7PNF4	C7M84_003805	MARVEL domain-containing protein	113804226	A0A3R7PNF4_PENVA MARVEL domain-containing protein OS=Penaeus vannamei OX=6689 GN=C7M84_003805 PE=4 SV=1	0.0001562	-12.6443	0.003043	down	yes	0.1	640.368	696.271	446.326	778.508	0.1	0.1	0.1	CC:cellular_component;CC:membrane;CC:cellular anatomical entity	GO:0005575;GO:0016020;GO:0110165	------	------	------	------	ENOG4111IAF	S:Function unknown	PF01284.27	MARVEL	Membrane-associating domain	extracellular
A0A423TBB3	C7M84_007781	Eukaryotic translation initiation factor 3 subunit I	113809114	A0A423TBB3_PENVA Eukaryotic translation initiation factor 3 subunit I OS=Penaeus vannamei OX=6689 GN=C7M84_007781 PE=3 SV=1	0.3229	-1.6308	0.01763	down	yes	149.764	463.777	537.96	391.007	462.364	37.9005	274.433	136.96	BP:cellular component assembly;BP:macromolecular complex subunit organization;BP:formation of cytoplasmic translation initiation complex;BP:cellular component organization or biogenesis;BP:ribonucleoprotein complex subunit organization;BP:cellular component organization;BP:macromolecular complex assembly;BP:ribonucleoprotein complex assembly;BP:cellular process;BP:biological_processCC:eukaryotic …	GO:0022607;GO:0043933;GO:0001732;GO:0071840;GO:0071826;GO:0016043;GO:0065003;GO:0022618;GO:0009987;GO:0008150GO:0005852;GO:0016282;GO:0070993;GO:0033290;GO:0032991;GO:1990904;GO:0005575GO:0003674;GO:0005488;GO:0003676;GO:1901363;GO:0008135;GO:0045182;GO:0090079;GO:0097159;GO:0003743	K03246	EIF3I	------	------	ENOG410XQ3E	J:Translation, ribosomal structure and biogenesis	PF00400.36;PF12894.11;PF20426.2	WD40;ANAPC4_WD40;NBCH_WD40	WD domain, G-beta repeat;Anaphase-promoting complex subunit 4 WD40 domain;Neurobeachin beta propeller domain	cytoplasmic
A0A3R7MR99	C7M84_013999	Myosin heavy chain type 2	113816950	A0A3R7MR99_PENVA Myosin heavy chain type 2 OS=Penaeus vannamei OX=6689 GN=C7M84_013999 PE=4 SV=1	0.4963	-1.0107	0.01898	down	yes	194.651	392.204	457.299	397.161	322.151	128.218	214.441	241.296	CC:sarcomere;CC:myosin complex;CC:macromolecular complex;CC:cellular_component;CC:cellular anatomical entityMF:purine ribonucleoside triphosphate binding;MF:macromolecular complex binding;MF:binding;MF:ion binding;MF:heterocyclic compound binding;MF:nucleoside phosphate binding;MF:anion binding;MF:nucleotide binding;MF:actin binding;MF:purine nucleotide binding;MF:motor activity;MF:ATP binding;MF…	GO:0030017;GO:0016459;GO:0032991;GO:0005575;GO:0110165GO:0035639;GO:0044877;GO:0005488;GO:0043167;GO:1901363;GO:1901265;GO:0043168;GO:0000166;GO:0003779;GO:0017076;GO:0003774;GO:0005524;GO:0051015;GO:0036094;GO:0008092;GO:0097367;GO:0097159;GO:0030554;GO:0032559;GO:0005515;GO:0032555;GO:0003674;GO:0032553	K17751	MYH6_7	map04814;map04260;map04261;map04919;map04022;map05416;map05414;map05410	Motor proteins;Cardiac muscle contraction;Adrenergic signaling in cardiomyocytes;Thyroid hormone signaling pathway;cGMP-PKG signaling pathway;Viral myocarditis;Dilated cardiomyopathy;Hypertrophic cardiomyopathy	COG5022	Z:Cytoskeleton	PF01576.23	Myosin_tail_1	Myosin tail	cytoplasmic
A0A423TUU6	C7M84_001047	Ubiquitin carboxyl-terminal hydrolase 16	113811948	A0A423TUU6_PENVA ubiquitinyl hydrolase 1 OS=Penaeus vannamei OX=6689 GN=C7M84_001047 PE=4 SV=1	2.0758	1.0537	0.01064	up	yes	391.562	188.635	260.918	178.806	126.18	429.875	354.258	390.554	MF:hydrolase activity;MF:ubiquitin-like protein-specific protease activity;MF:ubiquitinyl hydrolase activity;MF:catalytic activity, acting on a protein;MF:cysteine-type peptidase activity;MF:catalytic activity;MF:molecular_function;MF:peptidase activity;MF:thiol-dependent ubiquitin-specific protease activity	GO:0016787;GO:0019783;GO:0101005;GO:0140096;GO:0008234;GO:0003824;GO:0003674;GO:0008233;GO:0004843	K11844	USP16_45	map03083	Polycomb repressive complex	ENOG410XSYZ;COG5560	O:Posttranslational modification, protein turnover, chaperones;	PF00443.33	UCH	Ubiquitin carboxyl-terminal hydrolase	nuclear
A0A3R7Q840	C7M84_010737	Masquerade-like serine proteinase-like protein 3	113812814	A0A3R7Q840_PENVA Masquerade-like serine proteinase-like protein 3 OS=Penaeus vannamei OX=6689 GN=C7M84_010737 PE=3 SV=1	0.07124	-3.8112	0.0004752	down	yes	37.8553	531.34	573.089	446.203	574.728	3.37016	35.8285	74.3672	BP:organic substance metabolic process;BP:organonitrogen compound metabolic process;BP:protein metabolic process;BP:macromolecule metabolic process;BP:biological_process;BP:nitrogen compound metabolic process;BP:metabolic process;BP:proteolysis;BP:primary metabolic processMF:serine-type endopeptidase activity;MF:endopeptidase activity;MF:hydrolase activity;MF:serine hydrolase activity;MF:catalyti…	GO:0071704;GO:1901564;GO:0019538;GO:0043170;GO:0008150;GO:0006807;GO:0008152;GO:0006508;GO:0044238GO:0004252;GO:0004175;GO:0016787;GO:0017171;GO:0140096;GO:0003824;GO:0003674;GO:0008233;GO:0008236	------	------	------	------	COG5640	O:Posttranslational modification, protein turnover, chaperones	PF00089.30;PF18322.5	Trypsin;CLIP_1	Trypsin;Serine protease Clip domain PPAF-2	extracellular
A0A6M4DU43	BigPEN	BigPEN	-	A0A6M4DU43_PENVA BigPEN OS=Penaeus vannamei OX=6689 GN=BigPEN PE=2 SV=1	0.0001779	-12.4566	0.000345	down	yes	0.1	562.132	660.231	500.647	525.519	0.1	0.1	0.1	BP:interspecies interaction between organisms;BP:response to biotic stimulus;BP:response to external stimulus;BP:response to external biotic stimulus;BP:biological_process;BP:response to stimulus;BP:response to bacterium;BP:defense response to bacterium;BP:response to stress;BP:defense response to other organism;BP:defense response;BP:response to other organismCC:cytoplasm;CC:cellular_component;C…	GO:0044419;GO:0009607;GO:0009605;GO:0043207;GO:0008150;GO:0050896;GO:0009617;GO:0042742;GO:0006950;GO:0098542;GO:0006952;GO:0051707GO:0005737;GO:0005575;GO:0110165GO:0097367;GO:0003674;GO:0008061;GO:0005488	------	------	------	------	------	------	------	------	------	extracellular
A0A3R7MLJ1	C7M84_021888	Uncharacterized protein	113828411	A0A3R7MLJ1_PENVA Uncharacterized protein (Fragment) OS=Penaeus vannamei OX=6689 GN=C7M84_021888 PE=3 SV=1	0.4811	-1.0556	0.002428	down	yes	182.41	379.128	380.081	427.517	329.785	170.835	191.86	184.536	BP:organelle organization;BP:cytoskeleton organization;BP:actin filament-based process;BP:cellular process;BP:actin cytoskeleton organization;BP:biological_process;BP:cellular component organization;BP:cellular component organization or biogenesisMF:molecular_function;MF:cytoskeletal protein binding;MF:actin filament binding;MF:actin binding;MF:protein binding;MF:macromolecular complex binding;MF…	GO:0006996;GO:0007010;GO:0030029;GO:0009987;GO:0030036;GO:0008150;GO:0016043;GO:0071840GO:0003674;GO:0008092;GO:0051015;GO:0003779;GO:0005515;GO:0044877;GO:0005488	K04437	FLNA	map05205;map04510;map04010;map05132	Proteoglycans in cancer;Focal adhesion;MAPK signaling pathway;Salmonella infection	COG5069	S:Function unknown	PF00630.23	Filamin	Filamin/ABP280 repeat	cytoplasmic
A0A3R7Q0A3	C7M84_024184	SMP-30/Gluconolactonase/LRE-like region domain-containing protein	113800557	A0A3R7Q0A3_PENVA SMP-30/Gluconolactonase/LRE-like region domain-containing protein (Fragment) OS=Penaeus vannamei OX=6689 GN=C7M84_024184 PE=3 SV=1	0.0001823	-12.4214	0.03279	down	yes	0.1	548.665	414.277	343.064	888.655	0.1	0.1	0.1	CC:cytoplasm;CC:cellular_component;CC:cellular anatomical entityMF:hydrolase activity;MF:metal ion binding;MF:cation binding;MF:enzyme regulator activity;MF:gluconolactonase activity;MF:carboxylic ester hydrolase activity;MF:ion binding;MF:catalytic activity;MF:molecular_function;MF:hydrolase activity, acting on ester bonds;MF:binding;MF:molecular function regulator;MF:calcium ion binding	GO:0005737;GO:0005575;GO:0110165GO:0016787;GO:0046872;GO:0043169;GO:0030234;GO:0004341;GO:0052689;GO:0043167;GO:0003824;GO:0003674;GO:0016788;GO:0005488;GO:0098772;GO:0005509	K01053	gnl, RGN	map00030;map00053;map01240	Pentose phosphate pathway;Ascorbate and aldarate metabolism;Biosynthesis of cofactors	COG3386	S:Function unknown	PF08450.16	SGL	SMP-30/Gluconolactonase/LRE-like region	cytoplasmic
A0A423SPS6	C7M84_015778	Putative hsp90 co-chaperone Cdc37	113819094	A0A423SPS6_PENVA Putative hsp90 co-chaperone Cdc37 OS=Penaeus vannamei OX=6689 GN=C7M84_015778 PE=3 SV=1	3.4234	1.7754	9.35e-05	up	yes	422.204	123.327	113.896	97.2873	158.798	429.225	423.401	413.986	CC:cytoplasm;CC:cellular_component;CC:cellular anatomical entityMF:protein kinase binding;MF:enzyme binding;MF:kinase binding;MF:molecular_function;MF:binding;MF:protein binding	GO:0005737;GO:0005575;GO:0110165GO:0019901;GO:0019899;GO:0019900;GO:0003674;GO:0005488;GO:0005515	K09554	CDC37	map04151	PI3K-Akt signaling pathway	ENOG410XTCZ	S:Function unknown	PF08565.15;PF08564.14	CDC37_M;CDC37_C	Cdc37 Hsp90 binding domain;Cdc37 C terminal domain	cytoplasmic
A0A423TGH7	C7M84_005871	Uncharacterized protein	113806768	A0A423TGH7_PENVA Uncharacterized protein OS=Penaeus vannamei OX=6689 GN=C7M84_005871 PE=4 SV=1	0.0001847	-12.4025	0.0006675	down	yes	0.1	541.467	650.752	461.26	512.389	0.1	0.1	0.1	CC:cellular_component;CC:membrane;CC:cellular anatomical entity	GO:0005575;GO:0016020;GO:0110165	------	------	------	------	------	------	------	------	------	peroxisomal
A0A3R7QF35	C7M84_016595	Peroxinectin	113820161	A0A3R7QF35_PENVA Peroxinectin OS=Penaeus vannamei OX=6689 GN=C7M84_016595 PE=4 SV=1	0.0001989	-12.2957	0.0004666	down	yes	0.1	502.663	410.588	571.626	525.774	0.1	0.1	0.1	BP:response to stimulus;BP:response to stress;BP:response to oxidative stress;BP:biological_processMF:cation binding;MF:oxidoreductase activity, acting on peroxide as acceptor;MF:heme binding;MF:tetrapyrrole binding;MF:organic cyclic compound binding;MF:antioxidant activity;MF:heterocyclic compound binding;MF:ion binding;MF:catalytic activity;MF:molecular_function;MF:binding;MF:metal ion binding;…	GO:0050896;GO:0006950;GO:0006979;GO:0008150GO:0043169;GO:0016684;GO:0020037;GO:0046906;GO:0097159;GO:0016209;GO:1901363;GO:0043167;GO:0003824;GO:0003674;GO:0005488;GO:0046872;GO:0004601;GO:0016491	K19511	PXDN, VPO1	------	------	ENOG410XPZ3	S:Function unknown	PF03098.19	An_peroxidase	Animal haem peroxidase	lysosomal
A0A423U3N2	C7M84_023517	Dehydrogenase/reductase SDR family member 11	-	A0A423U3N2_PENVA Dehydrogenase/reductase SDR family member 11 OS=Penaeus vannamei OX=6689 GN=C7M84_023517 PE=3 SV=1	0.4896	-1.0303	0.01516	down	yes	162.126	331.159	350.429	315.174	327.875	100.379	148.462	237.537	MF:catalytic activity;MF:molecular_function;MF:oxidoreductase activity	GO:0003824;GO:0003674;GO:0016491	K22970	DHRS11	map00140	Steroid hormone biosynthesis	COG4221	S:Function unknown	PF00106.29;PF13561.10;PF08659.14;PF01370.25	adh_short;adh_short_C2;KR;Epimerase	short chain dehydrogenase;Enoyl;KR domain;NAD dependent epimerase/dehydratase family	mitochondrial
A0A423SVY7	C7M84_013568	Aldehyde oxidase/xanthine dehydrogenase a/b hammerhead domain-containing protein	113816325	A0A423SVY7_PENVA Aldehyde oxidase/xanthine dehydrogenase a/b hammerhead domain-containing protein OS=Penaeus vannamei OX=6689 GN=C7M84_013568 PE=4 SV=1	0.3143	-1.6698	0.001039	down	yes	114.191	363.348	350.139	356.807	383.096	140.37	142.883	59.3196	CC:microbody;CC:intracellular organelle;CC:membrane-bounded organelle;CC:organelle;CC:peroxisome;CC:cellular anatomical entity;CC:intracellular membrane-bounded organelle;CC:cellular_componentMF:heterocyclic compound binding;MF:molecular_function;MF:binding;MF:ion binding;MF:FAD binding;MF:oxidoreductase activity;MF:anion binding;MF:cation binding;MF:flavin adenine dinucleotide binding;MF:metal c…	GO:0042579;GO:0043229;GO:0043227;GO:0043226;GO:0005777;GO:0110165;GO:0043231;GO:0005575GO:1901363;GO:0003674;GO:0005488;GO:0043167;GO:0071949;GO:0016491;GO:0043168;GO:0043169;GO:0050660;GO:0051540;GO:0046914;GO:0000166;GO:1901265;GO:0005506;GO:0046872;GO:0036094;GO:0003824;GO:0097159;GO:0051536;GO:0051537	K00106	XDH	map01232;map04146;map00983;map00230;map00232	Nucleotide metabolism;Peroxisome;Drug metabolism - other enzymes;Purine metabolism;Caffeine metabolism	COG4630	F:Nucleotide transport and metabolism	PF20256.2;PF02738.22;PF01315.26	MoCoBD_2;MoCoBD_1;Ald_Xan_dh_C	Molybdopterin cofactor-binding domain;Molybdopterin cofactor-binding domain;Aldehyde oxidase and xanthine dehydrogenase, a/b hammerhead domain	cytoplasmic
A0A423SNS6	C7M84_016242	GMP synthase	113819703	A0A423SNS6_PENVA GMP synthase OS=Penaeus vannamei OX=6689 GN=C7M84_016242 PE=4 SV=1	0.4982	-1.0052	0.006965	down	yes	157.99	317.147	354.882	322.833	273.725	157.035	193.768	123.169	BP:carboxylic acid metabolic process;BP:nitrogen compound metabolic process;BP:small molecule metabolic process;BP:glutamine family amino acid metabolic process;BP:cellular amino acid metabolic process;BP:glutamine metabolic process;BP:organic substance metabolic process;BP:alpha-amino acid metabolic process;BP:cellular process;BP:biological_process;BP:metabolic process;BP:oxoacid metabolic proce…	GO:0019752;GO:0006807;GO:0044281;GO:0009064;GO:0006520;GO:0006541;GO:0071704;GO:1901605;GO:0009987;GO:0008150;GO:0008152;GO:0043436;GO:0044238;GO:1901564;GO:0006082;GO:0044237GO:0035639;GO:0003674;GO:0043167;GO:1901363;GO:1901265;GO:0043168;GO:0000166;GO:0017076;GO:0005524;GO:0003921;GO:0036094;GO:0016879;GO:0016874;GO:0003824;GO:0097367;GO:0097159;GO:0030554;GO:0032559;GO:0032555;GO:0032553;GO:0…	K01951	guaA, GMPS	map01232;map00983;map00230	Nucleotide metabolism;Drug metabolism - other enzymes;Purine metabolism	COG0519	F:Nucleotide transport and metabolism	PF00117.32;PF07722.17;PF02540.21	GATase;Peptidase_C26;NAD_synthase	Glutamine amidotransferase class-I;Peptidase C26;NAD synthase	cytoplasmic
A0A3R7PDT9	C7M84_019648	TraB domain-containing protein	113824993	A0A3R7PDT9_PENVA TraB domain-containing protein (Fragment) OS=Penaeus vannamei OX=6689 GN=C7M84_019648 PE=4 SV=1	0.4736	-1.0783	0.0402	down	yes	141.989	299.828	342.88	215.416	341.188	78.8007	172.53	174.637	------	------	------	------	------	------	COG1916	S:Function unknown	PF01963.21	TraB_PrgY_gumN	TraB/PrgY/gumN family	cytoplasmic
A0A3R7M956	C7M84_011249	Beta-1,3-glucan-binding protein	-	A0A3R7M956_PENVA Beta-1,3-glucan-binding protein OS=Penaeus vannamei OX=6689 GN=C7M84_011249 PE=4 SV=1	0.167	-2.5821	0.001368	down	yes	62.4198	373.706	313.859	405.454	401.806	14.0778	73.234	99.9477	MF:lipid transporter activity;MF:transporter activity;MF:molecular_function	GO:0005319;GO:0005215;GO:0003674	------	------	------	------	ENOG410XR10	S:Function unknown	PF01347.26;PF09172.15	Vitellogenin_N;Vit_open_b-sht	Lipoprotein amino terminal region;Vitellinogen, open beta-sheet	extracellular
A0A3R7PVX5	C7M84_022546	Poly [ADP-ribose] polymerase	113829160	A0A3R7PVX5_PENVA Poly [ADP-ribose] polymerase OS=Penaeus vannamei OX=6689 GN=C7M84_022546 PE=4 SV=1	2.9339	1.5528	0.02491	up	yes	313.378	106.814	106.077	122.462	91.9025	386.46	198.019	355.654	CC:intracellular membrane-bounded organelle;CC:nucleus;CC:membrane;CC:intracellular organelle;CC:cellular_component;CC:membrane-bounded organelle;CC:organelle;CC:cellular anatomical entityMF:nucleotidyltransferase activity;MF:transferase activity, transferring phosphorus-containing groups;MF:catalytic activity;MF:transferase activity;MF:molecular_function;MF:transferase activity, transferring gly…	GO:0043231;GO:0005634;GO:0016020;GO:0043229;GO:0005575;GO:0043227;GO:0043226;GO:0110165GO:0016779;GO:0016772;GO:0003824;GO:0016740;GO:0003674;GO:0016757;GO:0016763;GO:0003950	K10798	PARP2_3_4	map04212;map04210;map03410	Longevity regulating pathway - worm;Apoptosis;Base excision repair	ENOG410XP18	Z:Cytoskeleton	PF00644.24	PARP	Pol	cytoplasmic
A0A3R7NKL7	C7M84_021516	Uncharacterized protein	113827882	A0A3R7NKL7_PENVA Uncharacterized protein OS=Penaeus vannamei OX=6689 GN=C7M84_021516 PE=4 SV=1	0.0002388	-12.0319	0.001084	down	yes	0.1	418.795	452.955	320.953	482.477	0.1	0.1	0.1	CC:cellular_component;CC:membrane;CC:cellular anatomical entity	GO:0005575;GO:0016020;GO:0110165	------	------	------	------	------	------	------	------	------	extracellular
A0A3R7M0I8	C7M84_012158	C type lectin containing domain protein	113814585	A0A3R7M0I8_PENVA C type lectin containing domain protein OS=Penaeus vannamei OX=6689 GN=C7M84_012158 PE=4 SV=1	0.1928	-2.3748	0.004873	down	yes	67.0695	347.894	406.233	252.306	385.143	85.3777	42.7882	73.0425	------	------	------	------	------	------	------	------	PF00059.25;PF00057.22	Lectin_C;Ldl_recept_a	Lectin C-type domain;Low-density lipoprotein receptor domain class A	extracellular
A0A3R7PQX9	C7M84_007204	C-type lectin 2	113808481	A0A3R7PQX9_PENVA C-type lectin 2 OS=Penaeus vannamei OX=6689 GN=C7M84_007204 PE=4 SV=1	0.3125	-1.6781	0.01102	down	yes	95.7946	306.535	240.803	313.053	365.748	48.4082	151.588	87.3876	MF:molecular_function;MF:carbohydrate binding;MF:binding	GO:0003674;GO:0030246;GO:0005488	------	------	------	------	ENOG411018J;ENOG410XPJ1	S:Function unknown;	PF00059.25	Lectin_C	Lectin C-type domain	mitochondrial
A0A3R7Q2D4	C7M84_015278	cGMP-dependent protein kinase	-	A0A3R7Q2D4_PENVA cGMP-dependent protein kinase OS=Penaeus vannamei OX=6689 GN=C7M84_015278 PE=3 SV=1	2.0737	1.0522	0.002235	up	yes	271.31	130.831	146.726	93.5585	152.209	281.374	276.048	256.508	BP:phosphorylation;BP:cellular process;BP:phosphorus metabolic process;BP:biological_process;BP:metabolic process;BP:cellular metabolic process;BP:phosphate-containing compound metabolic processMF:purine ribonucleoside triphosphate binding;MF:molecular_function;MF:binding;MF:cGMP-dependent protein kinase activity;MF:cyclic nucleotide-dependent protein kinase activity;MF:heterocyclic compound bind…	GO:0016310;GO:0009987;GO:0006793;GO:0008150;GO:0008152;GO:0044237;GO:0006796GO:0035639;GO:0003674;GO:0005488;GO:0004692;GO:0004690;GO:1901363;GO:1901265;GO:0043168;GO:0004674;GO:0000166;GO:0032561;GO:0016740;GO:0004672;GO:0017076;GO:0005524;GO:0016301;GO:0140096;GO:0036094;GO:0003824;GO:0030553;GO:0030551;GO:0043167;GO:0097367;GO:0097159;GO:0030554;GO:0019001;GO:0032559;GO:0016772;GO:0032555;GO:0…	K07376	PRKG1	map04714;map04970;map04540;map04270;map04713;map04923;map04022;map04740;map04730;map04611	Thermogenesis;Salivary secretion;Gap junction;Vascular smooth muscle contraction;Circadian entrainment;Regulation of lipolysis in adipocytes;cGMP-PKG signaling pathway;Olfactory transduction;Long-term depression;Platelet activation	ENOG410XPQQ	J:Translation, ribosomal structure and biogenesis	PF00069.29;PF07714.21;PF00027.33	Pkinase;PK_Tyr_Ser-Thr;cNMP_binding	Protein kinase domain;Protein tyrosine and serine/threonine kinase;Cyclic nucleotide-binding domain	cytoplasmic
A0A3R7P1J2	C7M84_008710	Putative myosin heavy chain, muscle-like	-	A0A3R7P1J2_PENVA Putative myosin heavy chain, muscle-like OS=Penaeus vannamei OX=6689 GN=C7M84_008710 PE=4 SV=1	0.4041	-1.3072	0.007717	down	yes	115.025	284.635	329.633	297.713	226.559	98.3378	146.122	100.616	CC:macromolecular complex;CC:cellular_component;CC:myosin complexMF:anion binding;MF:small molecule binding;MF:molecular_function;MF:adenyl nucleotide binding;MF:purine ribonucleoside triphosphate binding;MF:organic cyclic compound binding;MF:nucleotide binding;MF:ribonucleotide binding;MF:carbohydrate derivative binding;MF:adenyl ribonucleotide binding;MF:nucleoside phosphate binding;MF:purine r…	GO:0032991;GO:0005575;GO:0016459GO:0043168;GO:0036094;GO:0003674;GO:0030554;GO:0035639;GO:0097159;GO:0000166;GO:0032553;GO:0097367;GO:0032559;GO:1901265;GO:0032555;GO:0017076;GO:0043167;GO:1901363;GO:0005524;GO:0005488	K17751	MYH6_7	map04814;map04260;map04261;map04919;map04022;map05416;map05414;map05410	Motor proteins;Cardiac muscle contraction;Adrenergic signaling in cardiomyocytes;Thyroid hormone signaling pathway;cGMP-PKG signaling pathway;Viral myocarditis;Dilated cardiomyopathy;Hypertrophic cardiomyopathy	COG5022	Z:Cytoskeleton	PF01576.23	Myosin_tail_1	Myosin tail	cytoplasmic
A0A3R7MJH3	C7M84_018817	Putative actin-related protein 2/3 complex subunit 3-like isoform X1	-	A0A3R7MJH3_PENVA Putative actin-related protein 2/3 complex subunit 3-like isoform X1 (Fragment) OS=Penaeus vannamei OX=6689 GN=C7M84_018817 PE=3 SV=1	2.3592	1.2383	0.007874	up	yes	268.067	113.628	135.879	76.9159	128.09	218.847	282.616	302.739	BP:regulation of organelle organization;BP:regulation of cellular component organization;BP:regulation of actin polymerization or depolymerization;BP:regulation of biological process;BP:cellular component organization or biogenesis;BP:regulation of actin filament length;BP:regulation of actin filament polymerization;BP:actin nucleation;BP:fibril organization;BP:regulation of cytoskeleton organiza…	GO:0033043;GO:0051128;GO:0008064;GO:0050789;GO:0071840;GO:0030832;GO:0030833;GO:0045010;GO:0097435;GO:0051493;GO:0016043;GO:0090066;GO:0065007;GO:0032271;GO:0065008;GO:0032970;GO:0009987;GO:0050794;GO:0008150;GO:0032956;GO:0043254;GO:0007015;GO:1902903;GO:0044087;GO:0110053;GO:0032535;GO:0034314GO:0005737;GO:0110165;GO:0032991;GO:0005575;GO:0005885GO:0003674;GO:0005488;GO:0003779;GO:0008092;GO:00…	K05756	ARPC3	map04666;map04810;map05135;map05131;map05130;map05132;map04530;map04144;map05100	Fc gamma R-mediated phagocytosis;Regulation of actin cytoskeleton;Yersinia infection;Shigellosis;Pathogenic Escherichia coli infection;Salmonella infection;Tight junction;Endocytosis;Bacterial invasion of epithelial cells	ENOG4111FTG	S:Function unknown	PF04062.18	P21-Arc	ARP2/3 complex ARPC3	cytoplasmic
A0A3R7PLM5	C7M84_011252	Beta-1,3-glucan binding protein	-	A0A3R7PLM5_PENVA Beta-1,3-glucan binding protein OS=Penaeus vannamei OX=6689 GN=C7M84_011252 PE=4 SV=1	0.0002666	-11.873	0.01035	down	yes	0.1	375.158	213.924	427.331	484.218	0.1	0.1	0.1	BP:positive regulation of response to external stimulus;BP:regulation of response to external stimulus;BP:positive regulation of response to stimulus;BP:regulation of response to biotic stimulus;BP:positive regulation of response to biotic stimulus;BP:positive regulation of defense response;BP:signal transduction;BP:cell surface receptor signaling pathway;BP:regulation of biological process;BP:re…	GO:0032103;GO:0032101;GO:0048584;GO:0002831;GO:0002833;GO:0031349;GO:0007165;GO:0007166;GO:0050789;GO:0031347;GO:0002764;GO:0043207;GO:0002768;GO:0006869;GO:0044419;GO:0002684;GO:0002429;GO:0002682;GO:0071702;GO:0048518;GO:0065007;GO:0002220;GO:0002221;GO:0006810;GO:0045089;GO:0045088;GO:0048583;GO:0045087;GO:0009987;GO:0050794;GO:0006952;GO:0006950;GO:0050776;GO:0008150;GO:0006955;GO:0051234;GO:…	------	------	------	------	------	------	------	------	------	cytoplasmic
A0A3R7NP48	C7M84_019121	Uncharacterized protein	113824178	A0A3R7NP48_PENVA Uncharacterized protein OS=Penaeus vannamei OX=6689 GN=C7M84_019121 PE=4 SV=1	0.0002785	-11.81	0.0005416	down	yes	0.1	359.051	288.329	400.818	388.006	0.1	0.1	0.1	------	------	------	------	------	------	ENOG410XNSK;ENOG410YCTF	S:Function unknown;	PF00094.29;PF08742.15	VWD;C8	von Willebrand factor type D domain;C8 domain	cytoplasmic
Q283P3	-	Anti-lipopolysaccharide VV-R isoform	113800363	Q283P3_PENVA Anti-lipopolysaccharide VV-R isoform OS=Penaeus vannamei OX=6689 PE=2 SV=1	0.0002921	-11.7413	0.0001642	down	yes	0.1	342.37	386.497	340.579	300.035	0.1	0.1	0.1	------	------	------	------	------	------	------	------	PF11630.12	Anti-LPS-SCYG	Anti-lipopolysaccharide factor/Scygonadin	extracellular
A0A3R7Q0J4	C7M84_016594	Peroxinectin	113820150	A0A3R7Q0J4_PENVA Peroxinectin (Fragment) OS=Penaeus vannamei OX=6689 GN=C7M84_016594 PE=4 SV=1	0.0002945	-11.7294	0.000472	down	yes	0.1	339.539	362.49	275.492	380.634	0.1	0.1	0.1	BP:response to stimulus;BP:response to stress;BP:response to oxidative stress;BP:biological_processMF:cation binding;MF:oxidoreductase activity, acting on peroxide as acceptor;MF:heme binding;MF:tetrapyrrole binding;MF:organic cyclic compound binding;MF:antioxidant activity;MF:heterocyclic compound binding;MF:ion binding;MF:catalytic activity;MF:molecular_function;MF:binding;MF:metal ion binding;…	GO:0050896;GO:0006950;GO:0006979;GO:0008150GO:0043169;GO:0016684;GO:0020037;GO:0046906;GO:0097159;GO:0016209;GO:1901363;GO:0043167;GO:0003824;GO:0003674;GO:0005488;GO:0046872;GO:0004601;GO:0016491	K19511	PXDN, VPO1	------	------	ENOG410XPZ3	S:Function unknown	PF03098.19	An_peroxidase	Animal haem peroxidase	plasma membrane
A0A3R7LUE7	C7M84_017460	Uncharacterized protein	113821479	A0A3R7LUE7_PENVA Uncharacterized protein OS=Penaeus vannamei OX=6689 GN=C7M84_017460 PE=4 SV=1	2.0123	1.0088	0.03411	up	yes	222.416	110.528	89.3896	93.7783	148.415	278.399	176.43	212.418	------	------	------	------	------	------	------	------	------	------	------	nuclear
A0A3R7M947	C7M84_011274	Transaldolase	113813430	A0A3R7M947_PENVA Transaldolase OS=Penaeus vannamei OX=6689 GN=C7M84_011274 PE=3 SV=1	0.415	-1.2688	0.01306	down	yes	97.3514	234.606	181.174	246.934	275.711	73.6849	127.808	90.5616	BP:NADP metabolic process;BP:nucleotide metabolic process;BP:cellular nitrogen compound metabolic process;BP:pentose-phosphate shunt;BP:nicotinamide nucleotide metabolic process;BP:purine-containing compound metabolic process;BP:generation of precursor metabolites and energy;BP:pyridine-containing compound metabolic process;BP:organic cyclic compound metabolic process;BP:purine nucleotide metabol…	GO:0006739;GO:0009117;GO:0034641;GO:0006098;GO:0046496;GO:0072521;GO:0006091;GO:0072524;GO:1901360;GO:0006163;GO:0019362;GO:0071704;GO:0006740;GO:0006139;GO:0009987;GO:0006725;GO:0051156;GO:0008152;GO:1901564;GO:0055086;GO:0046483;GO:0044238;GO:0005975;GO:1901135;GO:0044237;GO:0006796;GO:0006807;GO:0006793;GO:0019637;GO:0008150;GO:0006753;GO:0044281GO:0005737;GO:0110165;GO:0005575GO:0003674;GO:00…	K00616	TALDO1, talB, talA	map00030	Pentose phosphate pathway	COG0176	G:Carbohydrate transport and metabolism	PF00923.23	TAL_FSA	Transaldolase/Fructose-6-phosphate aldolase	cytoplasmic
A0A423U4K6	C7M84_023192	Uncharacterized protein	113829961	A0A423U4K6_PENVA Uncharacterized protein OS=Penaeus vannamei OX=6689 GN=C7M84_023192 PE=3 SV=1	0.4771	-1.0676	0.0001625	down	yes	106.12	222.422	214.691	226.675	225.899	103.073	120.41	94.8778	CC:cellular_component;CC:membrane;CC:cellular anatomical entity	GO:0005575;GO:0016020;GO:0110165	K17768	TOM70	map04137	Mitophagy - animal	ENOG410YVNZ	U:Intracellular trafficking, secretion, and vesicular transport	PF00515.32;PF07719.21;PF13414.10	TPR_1;TPR_2;TPR_11	Tetratricopeptide repeat;Tetratricopeptide repeat;TPR repeat	cytoplasmic
A0A3R7M677	C7M84_013695	Putative myosin-3-like	113816510	A0A3R7M677_PENVA Putative myosin-3-like (Fragment) OS=Penaeus vannamei OX=6689 GN=C7M84_013695 PE=3 SV=1	3.8373	1.9401	0.0068	up	yes	256.027	66.7203	106.498	78.6439	15.0193	275.017	206.494	286.571	CC:sarcomere;CC:myosin complex;CC:macromolecular complex;CC:cellular_component;CC:cellular anatomical entityMF:purine ribonucleoside triphosphate binding;MF:molecular_function;MF:binding;MF:ion binding;MF:heterocyclic compound binding;MF:nucleoside phosphate binding;MF:anion binding;MF:nucleotide binding;MF:actin binding;MF:purine nucleotide binding;MF:motor activity;MF:ATP binding;MF:small molec…	GO:0030017;GO:0016459;GO:0032991;GO:0005575;GO:0110165GO:0035639;GO:0003674;GO:0005488;GO:0043167;GO:1901363;GO:1901265;GO:0043168;GO:0000166;GO:0003779;GO:0017076;GO:0003774;GO:0005524;GO:0036094;GO:0008092;GO:0097367;GO:0097159;GO:0030554;GO:0032559;GO:0005515;GO:0032555;GO:0032553	------	------	------	------	COG5022	Z:Cytoskeleton	PF00063.25	Myosin_head	Myosin head	cytoplasmic
A0A423TEU8	C7M84_006461	Enoyl-CoA delta isomerase 2	-	A0A423TEU8_PENVA Enoyl-CoA delta isomerase 2 OS=Penaeus vannamei OX=6689 GN=C7M84_006461 PE=4 SV=1	0.2552	-1.9703	0.04946	down	yes	65.1869	255.387	380.048	151.237	234.878	37.8596	76.1454	81.5556	MF:molecular_function;MF:binding;MF:acyl-CoA binding;MF:nucleotide binding;MF:heterocyclic compound binding;MF:nucleoside phosphate binding;MF:anion binding;MF:fatty-acyl-CoA binding;MF:ion binding;MF:purine nucleotide binding;MF:sulfur compound binding;MF:amide binding;MF:lipid binding;MF:small molecule binding;MF:catalytic activity;MF:isomerase activity;MF:fatty acid derivative binding;MF:carbo…	GO:0003674;GO:0005488;GO:0120227;GO:0000166;GO:1901363;GO:1901265;GO:0043168;GO:0000062;GO:0043167;GO:0017076;GO:1901681;GO:0033218;GO:0008289;GO:0036094;GO:0003824;GO:0016853;GO:1901567;GO:0097367;GO:0097159;GO:0030554;GO:0032559;GO:0032555;GO:0032553	K13239	ECI2, PECI	map04146;map00071	Peroxisome;Fatty acid degradation	COG4281;COG1024	S:Function unknown;	PF00378.24;PF16113.9	ECH_1;ECH_2	Enoyl-CoA hydratase/isomerase;Enoyl-CoA hydratase/isomerase	cytoplasmic
A0A7L9R3L1	CruIII-3	Type III crustin cruIII-3	-	A0A7L9R3L1_PENVA Type III crustin cruIII-3 OS=Penaeus vannamei OX=6689 GN=CruIII-3 PE=2 SV=1	0.0003241	-11.5913	6.16e-05	down	yes	0.1	308.549	310.052	338.173	277.422	0.1	0.1	0.1	CC:cellular_component;CC:extracellular region;CC:cellular anatomical entityMF:enzyme regulator activity;MF:peptidase regulator activity;MF:molecular_function;MF:peptidase inhibitor activity;MF:enzyme inhibitor activity;MF:molecular function regulator	GO:0005575;GO:0005576;GO:0110165GO:0030234;GO:0061134;GO:0003674;GO:0030414;GO:0004857;GO:0098772	------	------	------	------	------	------	PF00095.25	WAP	WAP-type	extracellular
A0A2R3SJZ1	ALF5	Anti-lipopolisaccharide factor 5	113810045	A0A2R3SJZ1_PENVA Anti-lipopolisaccharide factor 5 OS=Penaeus vannamei OX=6689 GN=ALF5 PE=2 SV=1	0.0003291	-11.5692	0.00102	down	yes	0.1	303.891	269.342	267.519	374.812	0.1	0.1	0.1	------	------	------	------	------	------	------	------	PF11630.12	Anti-LPS-SCYG	Anti-lipopolysaccharide factor/Scygonadin	extracellular
A0A423SIM0	C7M84_018003	Putative nodal modulator 1	113822422	A0A423SIM0_PENVA Putative nodal modulator 1 OS=Penaeus vannamei OX=6689 GN=C7M84_018003 PE=1 SV=1	0.0003309	-11.5613	0.0003273	down	yes	0.1	302.226	343.382	253.308	309.987	0.1	0.1	0.1	CC:membrane;CC:cellular_component;CC:extracellular region;CC:cellular anatomical entityMF:carbohydrate binding;MF:molecular_function;MF:binding	GO:0016020;GO:0005575;GO:0005576;GO:0110165GO:0030246;GO:0003674;GO:0005488	K26500	NOMO1_2_3	------	------	ENOG410XTI0	S:Function unknown	PF13620.10;PF17210.7;PF13715.10;PF17802.5;PF09430.14;PF14686.10	CarboxypepD_reg;SdrD_B;CarbopepD_reg_2;SpaA;EMC7_beta-sandw;fn3_3	Carboxypeptidase regulatory-like domain;SdrD B-like domain;CarboxypepD_reg-like domain;Prealbumin-like fold domain;ER membrane protein complex subunit 7, beta-sandwich domain;Polysaccharide lyase family 4, domain II	plasma membrane
A0A3R7PW98	C7M84_002251	Glutathione S-transferase 1	113828161	A0A3R7PW98_PENVA Glutathione S-transferase 1 OS=Penaeus vannamei OX=6689 GN=C7M84_002251 PE=4 SV=1	0.2668	-1.9062	0.002621	down	yes	62.185	233.094	190.458	237.63	271.194	65.5787	78.215	42.7612	------	------	K00799	GST, gst	map05207;map00480;map05204;map00983;map00982;map00980;map05200;map05208;map05418;map05225;map04212;map01524	Chemical carcinogenesis - receptor activation;Glutathione metabolism;Chemical carcinogenesis - DNA adducts;Drug metabolism - other enzymes;Drug metabolism - cytochrome P450;Metabolism of xenobiotics by cytochrome P450;Pathways in cancer;Chemical carcinogenesis - reactive oxygen species;Fluid shear stress and atherosclerosis;Hepatocellular carcinoma;Longevity regulating pathway - worm;Platinum dru…	COG0625	J:Translation, ribosomal structure and biogenesis	PF02798.24;PF13417.10;PF13409.10;PF14497.10	GST_N;GST_N_3;GST_N_2;GST_C_3	Glutathione S-transferase, N-terminal domain;Glutathione S-transferase, N-terminal domain;Glutathione S-transferase, N-terminal domain;Glutathione S-transferase, C-terminal domain	cytoplasmic
A0A423SG91	C7M84_018901	HD domain-containing protein	113823845	A0A423SG91_PENVA Guanosine-3',5'-bis(diphosphate) 3'-pyrophosphohydrolase MESH1 OS=Penaeus vannamei OX=6689 GN=C7M84_018901 PE=3 SV=1	3.4697	1.7948	0.04142	up	yes	228.501	65.8554	95.8466	58.6759	43.0439	247.353	129.432	308.719	------	------	K21138	HDDC3	map00230	Purine metabolism	COG0317;COG0317	K:Transcription;T:Signal transduction mechanisms	PF13328.10;PF01966.26	HD_4;HD	HD domain;HD domain	cytoplasmic
A0A3R7QIU1	C7M84_000998	Putative tenascin-like protein	113811269	A0A3R7QIU1_PENVA Putative tenascin-like protein OS=Penaeus vannamei OX=6689 GN=C7M84_000998 PE=4 SV=1	0.3717	-1.4278	0.0002596	down	yes	79.3158	213.392	195.679	226.781	217.715	82.6777	67.7198	87.55	------	------	------	------	------	------	ENOG410ZYS4	J:Translation, ribosomal structure and biogenesis	PF00147.22	Fibrinogen_C	Fibrinogen beta and gamma chains, C-terminal globular domain	plasma membrane
A0A3R7MQI3	C7M84_023567	Adenylosuccinate lyase	113830537	A0A3R7MQI3_PENVA Adenylosuccinate lyase OS=Penaeus vannamei OX=6689 GN=C7M84_023567 PE=3 SV=1	3.0233	1.5961	0.01351	up	yes	216.439	71.5896	54.1222	94.286	66.3605	175.184	279.947	194.186	BP:nucleoside monophosphate biosynthetic process;BP:ribonucleoside monophosphate metabolic process;BP:cellular biosynthetic process;BP:cellular nitrogen compound metabolic process;BP:nucleotide biosynthetic process;BP:small molecule metabolic process;BP:nucleoside monophosphate metabolic process;BP:purine-containing compound metabolic process;BP:purine-containing compound biosynthetic process;BP:…	GO:0009124;GO:0009161;GO:0044249;GO:0034641;GO:0009165;GO:0044281;GO:0009123;GO:0072521;GO:0072522;GO:1901362;GO:0009259;GO:0009168;GO:0006139;GO:0044208;GO:0009126;GO:0009127;GO:0008150;GO:0071704;GO:1901360;GO:0046040;GO:0018130;GO:0009987;GO:0009167;GO:0019693;GO:1901576;GO:0009156;GO:0006793;GO:0006725;GO:0009152;GO:0046033;GO:0009150;GO:0009058;GO:0009117;GO:0006188;GO:0008152;GO:0019438;GO:…	K01756	purB, ADSL	map00250;map01232;map00230;map01240	Alanine, aspartate and glutamate metabolism;Nucleotide metabolism;Purine metabolism;Biosynthesis of cofactors	COG0015	F:Nucleotide transport and metabolism	PF00206.24;PF10397.13	Lyase_1;ADSL_C	Lyase;Adenylosuccinate lyase C-terminus	cytoplasmic
A0A423T8Y2	C7M84_008677	carnitine O-palmitoyltransferase	-	A0A423T8Y2_PENVA Putative carnitine O-palmitoyltransferase 1, liver isoform isoform X1 OS=Penaeus vannamei OX=6689 GN=C7M84_008677 PE=3 SV=1	0.0003589	-11.4441	0.01129	down	yes	0.1	278.596	402.385	233.571	199.83	0.1	0.1	0.1	BP:lipid oxidation;BP:fatty acid metabolic process;BP:fatty acid beta-oxidation;BP:carboxylic acid metabolic process;BP:cellular catabolic process;BP:fatty acid catabolic process;BP:small molecule metabolic process;BP:small molecule catabolic process;BP:cellular lipid catabolic process;BP:organic substance catabolic process;BP:lipid modification;BP:lipid catabolic process;BP:organic substance met…	GO:0034440;GO:0006631;GO:0006635;GO:0019752;GO:0044248;GO:0009062;GO:0044281;GO:0044282;GO:0044242;GO:1901575;GO:0030258;GO:0016042;GO:0071704;GO:0006629;GO:0009987;GO:0008150;GO:0008152;GO:0072329;GO:0043436;GO:0019395;GO:0044255;GO:0032787;GO:0009056;GO:0044238;GO:0006082;GO:0046395;GO:0016054;GO:0044237GO:0031090;GO:0016020;GO:0110165;GO:0031968;GO:0098588;GO:0031966;GO:0019867;GO:0005575;GO:0…	K08765	CPT1A	map04714;map03320;map04920;map04922;map00071;map04936;map04152;map04931	Thermogenesis;PPAR signaling pathway;Adipocytokine signaling pathway;Glucagon signaling pathway;Fatty acid degradation;Alcoholic liver disease;AMPK signaling pathway;Insulin resistance	ENOG410XNZ9	S:Function unknown	PF00755.24;PF16484.9	Carn_acyltransf;CPT_N	Choline/Carnitine o-acyltransferase;Carnitine O-palmitoyltransferase N-terminus	cytoplasmic
A0A423SWH2	C7M84_013281	Putative ectonucleoside triphosphate diphosphohydrolase 5 isoform X2	113815975	A0A423SWH2_PENVA Putative ectonucleoside triphosphate diphosphohydrolase 5 isoform X2 OS=Penaeus vannamei OX=6689 GN=C7M84_013281 PE=3 SV=1	2.7619	1.4657	0.008106	up	yes	203.353	73.627	77.1853	56.8118	86.8839	253.297	176.04	180.722	CC:membrane;CC:cellular_component;CC:cellular anatomical entityMF:purine ribonucleoside triphosphate binding;MF:molecular_function;MF:binding;MF:ion binding;MF:heterocyclic compound binding;MF:nucleoside phosphate binding;MF:anion binding;MF:nucleotide binding;MF:purine nucleotide binding;MF:ATP binding;MF:hydrolase activity;MF:small molecule binding;MF:catalytic activity;MF:adenyl nucleotide bin…	GO:0016020;GO:0005575;GO:0110165GO:0035639;GO:0003674;GO:0005488;GO:0043167;GO:1901363;GO:1901265;GO:0043168;GO:0000166;GO:0017076;GO:0005524;GO:0016787;GO:0036094;GO:0003824;GO:0030554;GO:0097367;GO:0097159;GO:0032559;GO:0032555;GO:0032553	------	------	------	------	COG5371	S:Function unknown	PF01150.21	GDA1_CD39	GDA1/CD39	nuclear
A0A3R7PRL1	C7M84_006680	Phosphatidylinositol-3,5-bisphosphate 3-phosphatase	113807841	A0A3R7PRL1_PENVA phosphatidylinositol-3,5-bisphosphate 3-phosphatase (Fragment) OS=Penaeus vannamei OX=6689 GN=C7M84_006680 PE=3 SV=1	0.0003681	-11.4076	0.00153	down	yes	0.1	271.696	202.251	317.137	295.7	0.1	0.1	0.1	BP:dephosphorylation;BP:nitrogen compound metabolic process;BP:macromolecule metabolic process;BP:organic substance metabolic process;BP:lipid metabolic process;BP:cellular process;BP:macromolecule modification;BP:protein modification process;BP:biological_process;BP:metabolic process;BP:primary metabolic process;BP:organonitrogen compound metabolic process;BP:protein metabolic process;BP:cellula…	GO:0016311;GO:0006807;GO:0043170;GO:0071704;GO:0006629;GO:0009987;GO:0043412;GO:0036211;GO:0008150;GO:0008152;GO:0044238;GO:1901564;GO:0019538;GO:0044237;GO:0006796;GO:0006793GO:0005737;GO:0110165;GO:0005575GO:0016791;GO:0042578;GO:0003674;GO:0004721;GO:0052744;GO:0106018;GO:0016787;GO:0052866;GO:0140096;GO:0016788;GO:0034593;GO:0003824;GO:0004725;GO:0052629;GO:0004438	K18081	MTMR1_2	map04070;map00562	Phosphatidylinositol signaling system;Inositol phosphate metabolism	ENOG410XPTU	S:Function unknown	PF06602.18;PF02893.24	Myotub-related;GRAM	Myotubularin-like phosphatase domain;GRAM domain	cytoplasmic
A0A3R7SQV5	C7M84_010505	Putative copine-8-like	113812488	A0A3R7SQV5_PENVA Putative copine-8-like OS=Penaeus vannamei OX=6689 GN=C7M84_010505 PE=3 SV=1	0.4078	-1.2941	0.0095	down	yes	70.3868	172.582	159.902	162.025	195.818	33.6464	92.8264	84.6876	MF:molecular_function;MF:phospholipid binding;MF:calcium-dependent phospholipid binding;MF:lipid binding;MF:binding	GO:0003674;GO:0005543;GO:0005544;GO:0008289;GO:0005488	K24523	CPNE5_8_9	------	------	ENOG410XPC8	S:Function unknown	PF07002.20;PF00168.34;PF10138.13	Copine;C2;vWA-TerF-like	Copine;C2 domain;vWA found in TerF C terminus	cytoplasmic
A0A423S9R2	C7M84_021346	Alpha-2-macroglobulin	113827612	A0A423S9R2_PENVA Alpha-2-macroglobulin OS=Penaeus vannamei OX=6689 GN=C7M84_021346 PE=4 SV=1	0.0004542	-11.1044	0.004167	down	yes	0.1	220.159	152.822	225.65	282.005	0.1	0.1	0.1	CC:cellular_component;CC:cellular anatomical entity;CC:extracellular spaceMF:endopeptidase inhibitor activity;MF:endopeptidase regulator activity;MF:peptidase regulator activity;MF:molecular_function;MF:peptidase inhibitor activity;MF:serine-type endopeptidase inhibitor activity;MF:enzyme inhibitor activity;MF:molecular function regulator;MF:enzyme regulator activity	GO:0005575;GO:0110165;GO:0005615GO:0004866;GO:0061135;GO:0061134;GO:0003674;GO:0030414;GO:0004867;GO:0004857;GO:0098772;GO:0030234	------	------	------	------	COG2373;ENOG410XRED	J:Translation, ribosomal structure and biogenesis;	PF17791.5;PF01835.23;PF17789.5	MG3;MG2;MG4	Macroglobulin domain MG3;MG2 domain;Macroglobulin domain MG4	extracellular
A0A423SVY9	C7M84_013573	Transmembrane 9 superfamily member	113816331	A0A423SVY9_PENVA Transmembrane 9 superfamily member OS=Penaeus vannamei OX=6689 GN=C7M84_013573 PE=3 SV=1	0.000459	-11.0892	0.0009547	down	yes	0.1	217.852	261.776	175.255	216.526	0.1	0.1	0.1	CC:cellular_component;CC:membrane;CC:cellular anatomical entity	GO:0005575;GO:0016020;GO:0110165	K17086	TM9SF2_4	------	------	ENOG410XPIW	S:Function unknown	PF02990.20	EMP70	Endomembrane protein 70	plasma membrane
A0A3R7QL11	C7M84_010881	JHE-like carboxylesterase 1	113812972	A0A3R7QL11_PENVA JHE-like carboxylesterase 1 OS=Penaeus vannamei OX=6689 GN=C7M84_010881 PE=4 SV=1	0.000465	-11.0705	0.001044	down	yes	0.1	215.069	265.487	192.287	187.431	0.1	0.1	0.1	------	------	------	------	------	------	COG2272	I:Lipid transport and metabolism	PF00135.32;PF20434.2	COesterase;BD-FAE	Carboxylesterase family;BD-FAE	lysosomal
A0A3R7M1U9	C7M84_017090	Elongation factor 1-alpha	113820946	A0A3R7M1U9_PENVA Elongation factor 1-alpha OS=Penaeus vannamei OX=6689 GN=C7M84_017090 PE=4 SV=1	0.0004836	-11.0139	0.001817	down	yes	0.1	206.768	223.195	245.077	152.034	0.1	0.1	0.1	CC:cytoplasm;CC:cellular anatomical entity;CC:cellular_componentMF:purine ribonucleoside triphosphate binding;MF:molecular_function;MF:binding;MF:nucleic acid binding;MF:ion binding;MF:heterocyclic compound binding;MF:nucleoside phosphate binding;MF:guanyl nucleotide binding;MF:nucleotide binding;MF:guanyl ribonucleotide binding;MF:purine nucleotide binding;MF:GTP binding;MF:hydrolase activity;MF…	GO:0005737;GO:0110165;GO:0005575GO:0035639;GO:0003674;GO:0005488;GO:0003676;GO:0043167;GO:1901363;GO:1901265;GO:0019001;GO:0000166;GO:0032561;GO:0017076;GO:0005525;GO:0016787;GO:0008135;GO:0003924;GO:0017111;GO:0036094;GO:0003824;GO:0045182;GO:0016818;GO:0090079;GO:0097367;GO:0097159;GO:0016817;GO:0043168;GO:0016462;GO:0032555;GO:0003746;GO:0032553	K03231	EEF1A	map05140;map05134;map03013	Leishmaniasis;Legionellosis;Nucleocytoplasmic transport	COG5256	J:Translation, ribosomal structure and biogenesis	PF03143.21;PF03144.29	GTP_EFTU_D3;GTP_EFTU_D2	Elongation factor Tu C-terminal domain;Elongation factor Tu domain 2	cytoplasmic
A0A3R7Q7K5	C7M84_011161	Putative rRNA 2	113813302	A0A3R7Q7K5_PENVA rRNA 2'-O-methyltransferase fibrillarin OS=Penaeus vannamei OX=6689 GN=C7M84_011161 PE=3 SV=1	0.0005068	-10.9463	0.001841	down	yes	0.1	197.298	248.262	186.706	156.926	0.1	0.1	0.1	BP:nucleic acid metabolic process;BP:cellular nitrogen compound metabolic process;BP:nitrogen compound metabolic process;BP:ncRNA metabolic process;BP:organic cyclic compound metabolic process;BP:nucleobase-containing compound metabolic process;BP:organic substance metabolic process;BP:rRNA processing;BP:methylation;BP:ncRNA processing;BP:cellular process;BP:cellular aromatic compound metabolic p…	GO:0090304;GO:0034641;GO:0006807;GO:0034660;GO:1901360;GO:0006139;GO:0071704;GO:0006364;GO:0032259;GO:0034470;GO:0009987;GO:0006725;GO:0008150;GO:0008152;GO:0046483;GO:0016070;GO:0044238;GO:0016072;GO:0044237;GO:0043170;GO:0006396GO:0003674;GO:0005488;GO:0003676;GO:0008168;GO:1901363;GO:0016740;GO:0016741;GO:0008757;GO:0003824;GO:0097159;GO:0003723	K14563	NOP1, FBL	map03008	Ribosome biogenesis in eukaryotes	COG1889	J:Translation, ribosomal structure and biogenesis	PF01269.21	Fibrillarin	Fibrillarin	nuclear
A0A423T881	C7M84_008948	Myosin heavy chain type 1	-	A0A423T881_PENVA Myosin heavy chain type 1 OS=Penaeus vannamei OX=6689 GN=C7M84_008948 PE=4 SV=1	0.0006013	-10.6996	0.01534	down	yes	0.1	166.315	245.872	143.273	109.801	0.1	0.1	0.1	CC:sarcomere;CC:myosin complex;CC:macromolecular complex;CC:cellular_component;CC:cellular anatomical entityMF:purine ribonucleoside triphosphate binding;MF:macromolecular complex binding;MF:binding;MF:ion binding;MF:heterocyclic compound binding;MF:nucleoside phosphate binding;MF:anion binding;MF:nucleotide binding;MF:actin binding;MF:purine nucleotide binding;MF:motor activity;MF:ATP binding;MF…	GO:0030017;GO:0016459;GO:0032991;GO:0005575;GO:0110165GO:0035639;GO:0044877;GO:0005488;GO:0043167;GO:1901363;GO:1901265;GO:0043168;GO:0000166;GO:0003779;GO:0017076;GO:0003774;GO:0005524;GO:0051015;GO:0036094;GO:0008092;GO:0097367;GO:0097159;GO:0030554;GO:0032559;GO:0005515;GO:0032555;GO:0003674;GO:0032553	K17751	MYH6_7	map04814;map04260;map04261;map04919;map04022;map05416;map05414;map05410	Motor proteins;Cardiac muscle contraction;Adrenergic signaling in cardiomyocytes;Thyroid hormone signaling pathway;cGMP-PKG signaling pathway;Viral myocarditis;Dilated cardiomyopathy;Hypertrophic cardiomyopathy	COG5022	Z:Cytoskeleton	PF01576.23	Myosin_tail_1	Myosin tail	cytoplasmic
A0A3R7QXH4	C7M84_024903	Myosin heavy chain type 2	113802024	A0A3R7QXH4_PENVA Myosin heavy chain type 2 OS=Penaeus vannamei OX=6689 GN=C7M84_024903 PE=4 SV=1	1625.86	10.667	0.02899	up	yes	162.586	0.1	0.1	0.1	0.1	69.9249	235.095	182.737	CC:macromolecular complex;CC:cellular_component;CC:myosin complexMF:anion binding;MF:small molecule binding;MF:molecular_function;MF:adenyl nucleotide binding;MF:purine ribonucleoside triphosphate binding;MF:organic cyclic compound binding;MF:nucleotide binding;MF:ribonucleotide binding;MF:carbohydrate derivative binding;MF:adenyl ribonucleotide binding;MF:nucleoside phosphate binding;MF:purine r…	GO:0032991;GO:0005575;GO:0016459GO:0043168;GO:0036094;GO:0003674;GO:0030554;GO:0035639;GO:0097159;GO:0000166;GO:0032553;GO:0097367;GO:0032559;GO:1901265;GO:0032555;GO:0017076;GO:0043167;GO:1901363;GO:0005524;GO:0005488	K17751	MYH6_7	map04814;map04260;map04261;map04919;map04022;map05416;map05414;map05410	Motor proteins;Cardiac muscle contraction;Adrenergic signaling in cardiomyocytes;Thyroid hormone signaling pathway;cGMP-PKG signaling pathway;Viral myocarditis;Dilated cardiomyopathy;Hypertrophic cardiomyopathy	COG5022	Z:Cytoskeleton	PF01576.23	Myosin_tail_1	Myosin tail	cytoplasmic
A0A3R7PCF5	C7M84_020879	Alpha2 macroglobulin isoform 3	-	A0A3R7PCF5_PENVA Alpha2 macroglobulin isoform 3 OS=Penaeus vannamei OX=6689 GN=C7M84_020879 PE=4 SV=1	0.0006671	-10.5498	0.0002254	down	yes	0.1	149.895	152.273	128.287	169.125	0.1	0.1	0.1	CC:cellular_component;CC:extracellular space;CC:cellular anatomical entity	GO:0005575;GO:0005615;GO:0110165	------	------	------	------	ENOG410XRED	S:Function unknown	PF07678.18;PF07677.18	TED_complement;A2M_recep	A-macroglobulin TED domain;A-macroglobulin receptor binding domain	cytoplasmic
A0A423TYM0	C7M84_025305	Mas	113802496	A0A423TYM0_PENVA Mas OS=Penaeus vannamei OX=6689 GN=C7M84_025305 PE=3 SV=1	0.0006804	-10.5213	0.0001305	down	yes	0.1	146.979	131.473	143.498	165.967	0.1	0.1	0.1	BP:organic substance metabolic process;BP:organonitrogen compound metabolic process;BP:protein metabolic process;BP:macromolecule metabolic process;BP:biological_process;BP:nitrogen compound metabolic process;BP:metabolic process;BP:proteolysis;BP:primary metabolic processMF:serine-type endopeptidase activity;MF:endopeptidase activity;MF:hydrolase activity;MF:serine hydrolase activity;MF:catalyti…	GO:0071704;GO:1901564;GO:0019538;GO:0043170;GO:0008150;GO:0006807;GO:0008152;GO:0006508;GO:0044238GO:0004252;GO:0004175;GO:0016787;GO:0017171;GO:0140096;GO:0003824;GO:0003674;GO:0008233;GO:0008236	------	------	------	------	COG5640	S:Function unknown	PF00089.30	Trypsin	Trypsin	extracellular
A0A3R7QR84	C7M84_006250	Propionyl-CoA carboxylase alpha chain, mitochondrial	113807284	A0A3R7QR84_PENVA Propionyl-CoA carboxylase alpha chain, mitochondrial OS=Penaeus vannamei OX=6689 GN=C7M84_006250 PE=4 SV=1	0.0007279	-10.424	0.005292	down	yes	0.1	137.378	166.425	157.914	87.7947	0.1	0.1	0.1	BP:organic substance catabolic process;BP:catabolic process;BP:organic substance metabolic process;BP:lipid catabolic process;BP:lipid metabolic process;BP:biological_process;BP:metabolic process;BP:primary metabolic processCC:membrane-enclosed lumen;CC:mitochondrial matrix;CC:organelle lumen;CC:cellular_component;CC:intracellular organelle lumen;CC:cellular anatomical entityMF:purine ribonucleos…	GO:1901575;GO:0009056;GO:0071704;GO:0016042;GO:0006629;GO:0008150;GO:0008152;GO:0044238GO:0031974;GO:0005759;GO:0043233;GO:0005575;GO:0070013;GO:0110165GO:0035639;GO:0003674;GO:0005488;GO:0043167;GO:1901363;GO:1901265;GO:0043168;GO:0043169;GO:0000166;GO:0017076;GO:0046872;GO:0005524;GO:0036094;GO:0003824;GO:0016874;GO:0097367;GO:0097159;GO:0030554;GO:0032559;GO:0032555;GO:0032553	K01965	PCCA, pccA	map00630;map00280;map00640	Glyoxylate and dicarboxylate metabolism;Valine, leucine and isoleucine degradation;Propanoate metabolism	COG4770	I:Lipid transport and metabolism	PF02786.21;PF00289.26;PF02785.23;PF18140.5;PF00364.26;PF07478.17;PF02222.26;PF08443.15	CPSase_L_D2;Biotin_carb_N;Biotin_carb_C;PCC_BT;Biotin_lipoyl;Dala_Dala_lig_C;ATP-grasp;RimK	Carbamoyl-phosphate synthase L chain, ATP binding domain;Biotin carboxylase, N-terminal domain;Biotin carboxylase C-terminal domain;Propionyl-coenzyme A carboxylase BT domain;Biotin-requiring enzyme;D-ala D-ala ligase C-terminus;ATP-grasp domain;RimK-like ATP-grasp domain	mitochondrial
A0A423SNL1	C7M84_016214	Nucleolar protein 10	113819694	A0A423SNL1_PENVA Nucleolar protein 10 OS=Penaeus vannamei OX=6689 GN=C7M84_016214 PE=3 SV=1	0.2825	-1.8237	0.005651	down	yes	29.853	105.672	85.1236	124.553	107.34	31.1323	15.1753	43.2515	BP:RNA modification;BP:nucleic acid metabolic process;BP:cellular nitrogen compound metabolic process;BP:nitrogen compound metabolic process;BP:ncRNA metabolic process;BP:pseudouridine synthesis;BP:organic cyclic compound metabolic process;BP:nucleobase-containing compound metabolic process;BP:organic substance metabolic process;BP:rRNA processing;BP:ncRNA processing;BP:cellular process;BP:cellul…	GO:0009451;GO:0090304;GO:0034641;GO:0006807;GO:0034660;GO:0001522;GO:1901360;GO:0006139;GO:0071704;GO:0006364;GO:0034470;GO:0009987;GO:0006725;GO:0043412;GO:0008150;GO:0008152;GO:0046483;GO:0016070;GO:0044238;GO:0016072;GO:0044237;GO:0043170;GO:0006396GO:0032991;GO:1990904;GO:0005575GO:0003674;GO:0005488;GO:0003676;GO:1901363;GO:0030515;GO:0097159;GO:0003723	K11130	NOP10, NOLA3	map03008	Ribosome biogenesis in eukaryotes	COG2260	J:Translation, ribosomal structure and biogenesis	PF04135.16	Nop10p	Nucleolar RNA-binding protein, Nop10p family	cytoplasmic
A0A423TP21	C7M84_003125	Gamma-interferon-inducible lysosomal thiol reductase	113803440	A0A423TP21_PENVA Gamma-interferon-inducible lysosomal thiol reductase OS=Penaeus vannamei OX=6689 GN=C7M84_003125 PE=3 SV=1	0.0007497	-10.3814	0.001554	down	yes	0.1	133.383	168.136	116.604	115.409	0.1	0.1	0.1	MF:catalytic activity;MF:oxidoreductase activity, acting on a sulfur group of donors, disulfide as acceptor;MF:molecular_function;MF:oxidoreductase activity, acting on a sulfur group of donors;MF:oxidoreductase activity	GO:0003824;GO:0016671;GO:0003674;GO:0016667;GO:0016491	K08059	IFI30, GILT	map04612	Antigen processing and presentation	ENOG4111IDT	S:Function unknown	PF03227.20	GILT	Gamma interferon inducible lysosomal thiol reductase	plasma membrane
A0A3R7SWX2	C7M84_002127	Signal recognition particle 54 kDa protein	113826679	A0A3R7SWX2_PENVA Signal recognition particle 54 kDa protein OS=Penaeus vannamei OX=6689 GN=C7M84_002127 PE=3 SV=1	0.0008068	-10.2755	0.004743	down	yes	0.1	123.941	153.455	81.3827	136.986	0.1	0.1	0.1	BP:protein localization;BP:cotranslational protein targeting to membrane;BP:protein targeting to membrane;BP:SRP-dependent cotranslational protein targeting to membrane;BP:protein localization to endoplasmic reticulum;BP:cellular macromolecule localization;BP:intracellular protein transport;BP:nitrogen compound transport;BP:organic substance transport;BP:macromolecule localization;BP:transport;BP…	GO:0008104;GO:0006613;GO:0006612;GO:0006614;GO:0070972;GO:0070727;GO:0006886;GO:0071705;GO:0071702;GO:0033036;GO:0006810;GO:0072599;GO:0072594;GO:0009987;GO:0006605;GO:0045184;GO:0008150;GO:0072657;GO:0051649;GO:0051668;GO:0051234;GO:0033365;GO:0051179;GO:0051641;GO:0046907;GO:0090150;GO:0045047;GO:0015031GO:0005786;GO:0005783;GO:0043229;GO:0043227;GO:0043226;GO:0110165;GO:0032991;GO:0043231;GO:1…	K03106	SRP54, ffh	map03060	Protein export	COG0541	U:Intracellular trafficking, secretion, and vesicular transport	PF00448.26;PF02978.23;PF02881.23;PF02492.23;PF20720.1	SRP54;SRP_SPB;SRP54_N;cobW;nSTAND3	SRP54-type protein, GTPase domain;Signal peptide binding domain;SRP54-type protein, helical bundle domain;CobW/HypB/UreG, nucleotide-binding domain;Novel STAND NTPase 3	cytoplasmic
A0A3R7MGX0	C7M84_020723	Tubulin beta-2 chain	113826677	A0A3R7MGX0_PENVA Tubulin beta-2 chain OS=Penaeus vannamei OX=6689 GN=C7M84_020723 PE=3 SV=1	0.0009119	-10.0988	0.003827	down	yes	0.1	109.656	131.68	73.5729	123.715	0.1	0.1	0.1	BP:cellular process;BP:biological_process;BP:microtubule-based processCC:supramolecular fiber;CC:polymeric cytoskeletal fiber;CC:microtubule;CC:supramolecular complex;CC:supramolecular polymer;CC:cellular anatomical entity;CC:cellular_componentMF:structural constituent of cytoskeleton;MF:purine ribonucleoside triphosphate binding;MF:molecular_function;MF:binding;MF:guanyl nucleotide binding;MF:he…	GO:0009987;GO:0008150;GO:0007017GO:0099512;GO:0099513;GO:0005874;GO:0099080;GO:0099081;GO:0110165;GO:0005575GO:0005200;GO:0035639;GO:0003674;GO:0005488;GO:0019001;GO:1901363;GO:1901265;GO:0043168;GO:0005198;GO:0032561;GO:0017076;GO:0005525;GO:0016787;GO:0000166;GO:0003924;GO:0017111;GO:0036094;GO:0003824;GO:0016818;GO:0043167;GO:0097367;GO:0097159;GO:0016817;GO:0016462;GO:0032555;GO:0032553	K07375	TUBB	map04814;map04540;map05012;map05010;map05016;map05130;map05014;map05132;map04145;map05022;map05020	Motor proteins;Gap junction;Parkinson disease;Alzheimer disease;Huntington disease;Pathogenic Escherichia coli infection;Amyotrophic lateral sclerosis;Salmonella infection;Phagosome;Pathways of neurodegeneration - multiple diseases;Prion disease	COG5023	S:Function unknown	PF00091.29;PF03953.21	Tubulin;Tubulin_C	Tubulin/FtsZ family, GTPase domain;Tubulin C-terminal domain	cytoplasmic
A0A3R7QT65	C7M84_004168	Beta-arrestin-1	113804686	A0A3R7QT65_PENVA Beta-arrestin-1 OS=Penaeus vannamei OX=6689 GN=C7M84_004168 PE=3 SV=1	0.001001	-9.9643	0.0001209	down	yes	0.1	99.864	88.5745	99.1452	111.872	0.1	0.1	0.1	BP:cellular process;BP:regulation of cellular process;BP:biological regulation;BP:signal transduction;BP:biological_process;BP:regulation of biological process	GO:0009987;GO:0050794;GO:0065007;GO:0007165;GO:0008150;GO:0050789	K04439	ARRB	map05207;map04728;map04010;map04340;map04740;map04926;map04929;map04928;map04062;map04144;map05032	Chemical carcinogenesis - receptor activation;Dopaminergic synapse;MAPK signaling pathway;Hedgehog signaling pathway;Olfactory transduction;Relaxin signaling pathway;GnRH secretion;Parathyroid hormone synthesis, secretion and action;Chemokine signaling pathway;Endocytosis;Morphine addiction	ENOG410XR0F	O:Posttranslational modification, protein turnover, chaperones	PF00339.33;PF02752.26	Arrestin_N;Arrestin_C	Arrestin;Arrestin	cytoplasmic
A0A3R7Q3T7	C7M84_016039	Putative 26S proteasome non-ATPase regulatory subunit 4	-	A0A3R7Q3T7_PENVA Putative 26S proteasome non-ATPase regulatory subunit 4 OS=Penaeus vannamei OX=6689 GN=C7M84_016039 PE=4 SV=1	0.001091	-9.8401	0.003039	down	yes	0.1	91.676	93.1713	66.2271	115.63	0.1	0.1	0.1	BP:proteolysis involved in cellular protein catabolic process;BP:organic substance catabolic process;BP:organonitrogen compound metabolic process;BP:primary metabolic process;BP:protein metabolic process;BP:nitrogen compound metabolic process;BP:modification-dependent protein catabolic process;BP:macromolecule metabolic process;BP:organic substance metabolic process;BP:ubiquitin-dependent protein…	GO:0051603;GO:1901575;GO:1901564;GO:0044238;GO:0019538;GO:0006807;GO:0019941;GO:0043170;GO:0071704;GO:0006511;GO:0008150;GO:0008152;GO:0006508;GO:0043632;GO:0009056;GO:0009057GO:0005575;GO:0032991;GO:0008540	K03029	PSMD4, RPN10	map03050;map05169;map05012;map05010;map05016;map05017;map05014;map05022;map05020	Proteasome;Epstein-Barr virus infection;Parkinson disease;Alzheimer disease;Huntington disease;Spinocerebellar ataxia;Amyotrophic lateral sclerosis;Pathways of neurodegeneration - multiple diseases;Prion disease	COG5148	O:Posttranslational modification, protein turnover, chaperones	PF02809.24	UIM	Ubiquitin interaction motif	cytoplasmic
A0A423U5Z7	C7M84_022707	Putative U6 snRNA-associated Sm-like protein LSm7	113829366	A0A423U5Z7_PENVA Putative U6 snRNA-associated Sm-like protein LSm7 OS=Penaeus vannamei OX=6689 GN=C7M84_022707 PE=3 SV=1	0.001182	-9.7246	0.04382	down	yes	0.1	84.6248	125.406	28.3236	100.145	0.1	0.1	0.1	BP:primary metabolic process;BP:negative regulation of metabolic process;BP:regulation of metabolic process;BP:negative regulation of cellular biosynthetic process;BP:regulation of cellular biosynthetic process;BP:negative regulation of cellular metabolic process;BP:regulation of cellular metabolic process;BP:nucleic acid metabolic process;BP:negative regulation of gene expression;BP:nitrogen com…	GO:0044238;GO:0009892;GO:0019222;GO:0031327;GO:0031326;GO:0031324;GO:0031323;GO:0090304;GO:0010629;GO:0006807;GO:0008380;GO:0050789;GO:1901360;GO:1901361;GO:1901575;GO:0010605;GO:0009890;GO:0006396;GO:0071704;GO:0065007;GO:0006401;GO:0006402;GO:0010468;GO:0006139;GO:0060255;GO:0009889;GO:0009987;GO:0006725;GO:0000398;GO:0046700;GO:0000375;GO:0000377;GO:0008150;GO:0008152;GO:0048519;GO:0034655;GO:…	K12626	LSM7	map03018;map03040	RNA degradation;Spliceosome	ENOG4111VMJ	K:Transcription	PF01423.26	LSM	LSM domain	cytoplasmic
A0A3R7LYT0	C7M84_013716	Uncharacterized protein	113816540	A0A3R7LYT0_PENVA Uncharacterized protein OS=Penaeus vannamei OX=6689 GN=C7M84_013716 PE=4 SV=1	0.001241	-9.6543	0.01011	down	yes	0.1	80.598	52.6503	76.2083	112.935	0.1	0.1	0.1	------	------	K21247	TP53INP2	map04140	Autophagy - animal	------	------	------	------	------	cytoplasmic
A0A423SZ64	C7M84_012207	Uncharacterized protein	-	A0A423SZ64_PENVA Uncharacterized protein OS=Penaeus vannamei OX=6689 GN=C7M84_012207 PE=4 SV=1	4.3697	2.1275	0.02095	up	yes	60.0948	13.7527	23.4128	8.67994	9.16552	69.3963	37.0798	73.8084	BP:positive regulation of cellular amide metabolic process;BP:regulation of primary metabolic process;BP:regulation of metabolic process;BP:positive regulation of cellular biosynthetic process;BP:regulation of cellular biosynthetic process;BP:positive regulation of cellular metabolic process;BP:regulation of cellular metabolic process;BP:positive regulation of gene expression;BP:regulation of bio…	GO:0034250;GO:0080090;GO:0019222;GO:0031328;GO:0031326;GO:0031325;GO:0031323;GO:0010628;GO:0050789;GO:0009893;GO:0010604;GO:0010608;GO:0009891;GO:0051246;GO:0051247;GO:0065007;GO:0048518;GO:0045727;GO:0010468;GO:0060255;GO:0009889;GO:0034248;GO:0008150;GO:0051171;GO:0051173;GO:0050794;GO:0010557;GO:0010556;GO:0006417;GO:0048522GO:0003674;GO:0005488;GO:0031369;GO:0008190;GO:0005515	------	------	------	------	ENOG4110RAK	S:Function unknown	------	------	------	cytoplasmic
A0A423TRP3	C7M84_002140	Vacuolar protein sorting-associated protein 35	113826853	A0A423TRP3_PENVA Vacuolar protein sorting-associated protein 35 OS=Penaeus vannamei OX=6689 GN=C7M84_002140 PE=3 SV=1	0.001382	-9.499	0.001018	down	yes	0.1	72.3831	74.5928	56.7954	85.7611	0.1	0.1	0.1	BP:protein localization;BP:cellular localization;BP:cellular macromolecule localization;BP:nitrogen compound transport;BP:organic substance transport;BP:macromolecule localization;BP:transport;BP:cellular process;BP:establishment of protein localization;BP:biological_process;BP:retrograde transport, endosome to Golgi;BP:establishment of localization in cell;BP:establishment of localization;BP:loc…	GO:0008104;GO:0051641;GO:0070727;GO:0071705;GO:0071702;GO:0033036;GO:0006810;GO:0009987;GO:0045184;GO:0008150;GO:0042147;GO:0051649;GO:0051234;GO:0051179;GO:0016482;GO:0016197;GO:0016192;GO:0046907;GO:0015031GO:0110165;GO:0032991;GO:0005829;GO:0005575;GO:0098796;GO:0030906	K18468	VPS35	map04144	Endocytosis	ENOG410XNXC	U:Intracellular trafficking, secretion, and vesicular transport	PF03635.21	Vps35	Vacuolar protein sorting-associated protein 35	cytoplasmic
A0A423SL41	C7M84_017086	Slow tropomyosin isoform	113820940	A0A423SL41_PENVA Slow tropomyosin isoform OS=Penaeus vannamei OX=6689 GN=C7M84_017086 PE=3 SV=1	710.472	9.4726	0.01419	up	yes	71.0472	0.1	0.1	0.1	0.1	51.1183	57.006	105.017	------	------	K10373	TPM1	map04814;map05206;map04260;map04261;map05414;map05410	Motor proteins;MicroRNAs in cancer;Cardiac muscle contraction;Adrenergic signaling in cardiomyocytes;Dilated cardiomyopathy;Hypertrophic cardiomyopathy	ENOG410XR5K	Z:Cytoskeleton	PF00261.24	Tropomyosin	Tropomyosin	cytoplasmic

## Sheet: SL vs FS
Accession	Symbol	Protein Name	Entrez ID	Description	FC(SL/FS)	Log2FC(SL/FS)	P_value(SL/FS)	Regulate	Significant	SL	FS	Y_1	Y_2	Y_3	S_1	S_2	S_3	GO Term	GO ID	KO ID	KO Name	Pathway ID	Pathway_defition	EggNOG ID	EggNOG_Functional Categories	Pfam ID	Domain	Domain Description	Subcellular Loc
X2KWE4	C7M84_023278	Hemocyanin	113830073	X2KWE4_PENVA Hemocyanin OS=Penaeus vannamei OX=6689 GN=C7M84_023278 PE=3 SV=1	0.3694	-1.4367	0.0007729	down	yes	135256	366183	400443	318472	379633	125500	139932	140336	MF:catalytic activity;MF:molecular_function;MF:oxidoreductase activity	GO:0003824;GO:0003674;GO:0016491	------	------	------	------	ENOG410XR2D;ENOG4111KTW	S:Function unknown;	PF00372.23;PF03723.18;PF03722.18	Hemocyanin_M;Hemocyanin_C;Hemocyanin_N	Hemocyanin, copper containing domain;Hemocyanin, ig-like domain;Hemocyanin, all-alpha domain	extracellular
A0A059TEW9	-	Hemocyanin subunit L1	-	A0A059TEW9_PENVA Hemocyanin subunit L1 (Fragment) OS=Penaeus vannamei OX=6689 PE=2 SV=1	0.372	-1.4266	0.001236	down	yes	77662.7	208766	235377	180233	210689	73332.2	80166.2	79489.6	MF:catalytic activity;MF:molecular_function;MF:oxidoreductase activity	GO:0003824;GO:0003674;GO:0016491	------	------	------	------	ENOG410XR2D	S:Function unknown	PF00372.23;PF03723.18;PF03722.18	Hemocyanin_M;Hemocyanin_C;Hemocyanin_N	Hemocyanin, copper containing domain;Hemocyanin, ig-like domain;Hemocyanin, all-alpha domain	ER
A0A423SGU8	C7M84_018733	Hemocyanin subunit L2	113823621	A0A423SGU8_PENVA Hemocyanin subunit L2 OS=Penaeus vannamei OX=6689 GN=C7M84_018733 PE=3 SV=1	0.2894	-1.7889	0.001263	down	yes	48382.5	167182	179633	139170	182742	41023.7	55794.9	48328.8	CC:membrane;CC:cellular_component;CC:cellular anatomical entityMF:catalytic activity;MF:molecular_function;MF:oxidoreductase activity	GO:0016020;GO:0005575;GO:0110165GO:0003824;GO:0003674;GO:0016491	------	------	------	------	ENOG410XR2D	S:Function unknown	PF00372.23;PF03723.18;PF03722.18	Hemocyanin_M;Hemocyanin_C;Hemocyanin_N	Hemocyanin, copper containing domain;Hemocyanin, ig-like domain;Hemocyanin, all-alpha domain	peroxisomal
A0A3R7PUZ2	C7M84_003479	Hemocyanin	-	A0A3R7PUZ2_PENVA Hemocyanin OS=Penaeus vannamei OX=6689 GN=C7M84_003479 PE=4 SV=1	0.3569	-1.4864	0.0005225	down	yes	38972.5	109208	116798	95499.3	115328	40145.9	38363.8	38407.7	MF:catalytic activity;MF:molecular_function;MF:oxidoreductase activity	GO:0003824;GO:0003674;GO:0016491	------	------	------	------	ENOG4111KTW;ENOG410XR2D	S:Function unknown;	PF03723.18	Hemocyanin_C	Hemocyanin, ig-like domain	peroxisomal
A0A3R7PJ50	C7M84_013696	Myosin heavy chain type 2	113816511	A0A3R7PJ50_PENVA Myosin heavy chain type 2 (Fragment) OS=Penaeus vannamei OX=6689 GN=C7M84_013696 PE=4 SV=1	5.8063	2.5376	0.001834	up	yes	106763	18387.5	12198.4	27961.5	15002.5	128725	97318.3	94245.5	CC:macromolecular complex;CC:cellular_component;CC:myosin complexMF:anion binding;MF:small molecule binding;MF:molecular_function;MF:adenyl nucleotide binding;MF:purine ribonucleoside triphosphate binding;MF:organic cyclic compound binding;MF:nucleotide binding;MF:ribonucleotide binding;MF:carbohydrate derivative binding;MF:adenyl ribonucleotide binding;MF:nucleoside phosphate binding;MF:purine r…	GO:0032991;GO:0005575;GO:0016459GO:0043168;GO:0036094;GO:0003674;GO:0030554;GO:0035639;GO:0097159;GO:0000166;GO:0032553;GO:0097367;GO:0032559;GO:1901265;GO:0032555;GO:0017076;GO:0043167;GO:1901363;GO:0005524;GO:0005488	------	------	------	------	COG5022	Z:Cytoskeleton	PF01576.23	Myosin_tail_1	Myosin tail	cytoplasmic
A0A088MK65	-	Hemocyanin	113823626	A0A088MK65_PENVA Hemocyanin OS=Penaeus vannamei OX=6689 PE=2 SV=1	0.2744	-1.8656	0.0008251	down	yes	23946.1	87262.4	93582.8	73976.5	94227.7	19881.8	27349.2	24607.5	MF:catalytic activity;MF:molecular_function;MF:oxidoreductase activity	GO:0003824;GO:0003674;GO:0016491	------	------	------	------	ENOG410XR2D	S:Function unknown	PF00372.23;PF03723.18;PF03722.18	Hemocyanin_M;Hemocyanin_C;Hemocyanin_N	Hemocyanin, copper containing domain;Hemocyanin, ig-like domain;Hemocyanin, all-alpha domain	peroxisomal
A0A059TGC6	-	Hemocyanin subunit L1	-	A0A059TGC6_PENVA Hemocyanin subunit L1 (Fragment) OS=Penaeus vannamei OX=6689 PE=3 SV=1	0.3243	-1.6246	2.914e-05	down	yes	22713.4	70039.7	73635.6	66356.7	70126.8	21229.2	23569.9	23341	MF:catalytic activity;MF:molecular_function;MF:oxidoreductase activity	GO:0003824;GO:0003674;GO:0016491	------	------	------	------	ENOG410XR2D	S:Function unknown	PF00372.23;PF03723.18;PF03722.18	Hemocyanin_M;Hemocyanin_C;Hemocyanin_N	Hemocyanin, copper containing domain;Hemocyanin, ig-like domain;Hemocyanin, all-alpha domain	ER
A0A3R7N5I8	C7M84_003447	Hemocyanin	-	A0A3R7N5I8_PENVA Hemocyanin OS=Penaeus vannamei OX=6689 GN=C7M84_003447 PE=3 SV=1	0.3737	-1.42	0.0009253	down	yes	9121.69	24409.5	26433.3	21247.4	25547.7	10337.5	9041.14	7986.38	MF:catalytic activity;MF:molecular_function;MF:oxidoreductase activity	GO:0003824;GO:0003674;GO:0016491	------	------	------	------	ENOG410XR2D;ENOG4111KTW	S:Function unknown;	PF00372.23;PF03723.18	Hemocyanin_M;Hemocyanin_C	Hemocyanin, copper containing domain;Hemocyanin, ig-like domain	peroxisomal
A0A423UAM4	C7M84_007740	Alpha2 macroglobulin isoform 2	113809056	A0A423UAM4_PENVA Alpha2 macroglobulin isoform 2 OS=Penaeus vannamei OX=6689 GN=C7M84_007740 PE=3 SV=1	0.3013	-1.7307	0.0001706	down	yes	5325.47	17673.3	18671.1	15963	18385.8	5919.83	5088.3	4968.29	CC:cellular_component;CC:cellular anatomical entity;CC:extracellular spaceMF:endopeptidase inhibitor activity;MF:endopeptidase regulator activity;MF:peptidase regulator activity;MF:molecular_function;MF:peptidase inhibitor activity;MF:serine-type endopeptidase inhibitor activity;MF:enzyme inhibitor activity;MF:molecular function regulator;MF:enzyme regulator activity	GO:0005575;GO:0110165;GO:0005615GO:0004866;GO:0061135;GO:0061134;GO:0003674;GO:0030414;GO:0004867;GO:0004857;GO:0098772;GO:0030234	------	------	------	------	ENOG410XRED	S:Function unknown	PF07678.18;PF07677.18;PF00207.26	TED_complement;A2M_recep;A2M	A-macroglobulin TED domain;A-macroglobulin receptor binding domain;Alpha-2-macroglobulin family	cytoplasmic
A0A423TG84	C7M84_006014	Myosin heavy chain type 1	113807016	A0A423TG84_PENVA Myosin heavy chain type 1 OS=Penaeus vannamei OX=6689 GN=C7M84_006014 PE=4 SV=1	4.0607	2.0217	0.0008182	up	yes	13240.1	3260.57	3561.09	3026.49	3194.12	15033.9	11274.7	13411.6	CC:macromolecular complex;CC:cellular_component;CC:myosin complexMF:anion binding;MF:small molecule binding;MF:molecular_function;MF:adenyl nucleotide binding;MF:purine ribonucleoside triphosphate binding;MF:organic cyclic compound binding;MF:nucleotide binding;MF:ribonucleotide binding;MF:carbohydrate derivative binding;MF:adenyl ribonucleotide binding;MF:nucleoside phosphate binding;MF:purine r…	GO:0032991;GO:0005575;GO:0016459GO:0043168;GO:0036094;GO:0003674;GO:0030554;GO:0035639;GO:0097159;GO:0000166;GO:0032553;GO:0097367;GO:0032559;GO:1901265;GO:0032555;GO:0017076;GO:0043167;GO:1901363;GO:0005524;GO:0005488	K17751	MYH6_7	map04814;map04260;map04261;map04919;map04022;map05416;map05414;map05410	Motor proteins;Cardiac muscle contraction;Adrenergic signaling in cardiomyocytes;Thyroid hormone signaling pathway;cGMP-PKG signaling pathway;Viral myocarditis;Dilated cardiomyopathy;Hypertrophic cardiomyopathy	COG5022	Z:Cytoskeleton	PF01576.23;PF00038.25	Myosin_tail_1;Filament	Myosin tail;Intermediate filament protein	cytoplasmic
A0A423T881	C7M84_008948	Myosin heavy chain type 1	-	A0A423T881_PENVA Myosin heavy chain type 1 OS=Penaeus vannamei OX=6689 GN=C7M84_008948 PE=4 SV=1	97.6624	6.6097	0.0005814	up	yes	16242.8	166.315	245.872	143.273	109.801	14700.7	14543.5	19484	CC:sarcomere;CC:myosin complex;CC:macromolecular complex;CC:cellular_component;CC:cellular anatomical entityMF:purine ribonucleoside triphosphate binding;MF:macromolecular complex binding;MF:binding;MF:ion binding;MF:heterocyclic compound binding;MF:nucleoside phosphate binding;MF:anion binding;MF:nucleotide binding;MF:actin binding;MF:purine nucleotide binding;MF:motor activity;MF:ATP binding;MF…	GO:0030017;GO:0016459;GO:0032991;GO:0005575;GO:0110165GO:0035639;GO:0044877;GO:0005488;GO:0043167;GO:1901363;GO:1901265;GO:0043168;GO:0000166;GO:0003779;GO:0017076;GO:0003774;GO:0005524;GO:0051015;GO:0036094;GO:0008092;GO:0097367;GO:0097159;GO:0030554;GO:0032559;GO:0005515;GO:0032555;GO:0003674;GO:0032553	K17751	MYH6_7	map04814;map04260;map04261;map04919;map04022;map05416;map05414;map05410	Motor proteins;Cardiac muscle contraction;Adrenergic signaling in cardiomyocytes;Thyroid hormone signaling pathway;cGMP-PKG signaling pathway;Viral myocarditis;Dilated cardiomyopathy;Hypertrophic cardiomyopathy	COG5022	Z:Cytoskeleton	PF01576.23	Myosin_tail_1	Myosin tail	cytoplasmic
Q596J9	-	Crustin I	113801825	Q596J9_PENVA Crustin I (Fragment) OS=Penaeus vannamei OX=6689 PE=2 SV=1	0.104	-3.2653	0.01499	down	yes	1503.01	14448.8	10351.3	12330.6	20664.4	1640.25	1750.57	1118.23	CC:cellular_component;CC:extracellular region;CC:cellular anatomical entityMF:enzyme regulator activity;MF:peptidase regulator activity;MF:molecular_function;MF:peptidase inhibitor activity;MF:enzyme inhibitor activity;MF:molecular function regulator	GO:0005575;GO:0005576;GO:0110165GO:0030234;GO:0061134;GO:0003674;GO:0030414;GO:0004857;GO:0098772	------	------	------	------	------	------	------	------	------	cytoplasmic
A0A423SK60	C7M84_017486	Uncharacterized protein	113821504	A0A423SK60_PENVA Uncharacterized protein OS=Penaeus vannamei OX=6689 GN=C7M84_017486 PE=4 SV=1	2.175	1.121	0.0118	up	yes	8948.22	4114.14	3679.58	4228.56	4434.28	7224.03	10932	8688.6	------	------	------	------	------	------	------	------	------	------	------	nuclear
P81058	-	Penaeidin-3a	113808997	PEN3A_PENVA Penaeidin-3a OS=Penaeus vannamei OX=6689 PE=1 SV=1	0.2939	-1.7666	0.0007066	down	yes	2951.17	10040.8	10514.7	8617.45	10990.4	3267.01	3009.21	2577.29	BP:defense response to bacterium;BP:response to external biotic stimulus;BP:response to bacterium;BP:interspecies interaction between organisms;BP:cell killing;BP:cellular process;BP:defense response;BP:defense response to Gram-positive bacterium;BP:biological_process;BP:response to other organism;BP:defense response to fungus;BP:response to biotic stimulus;BP:response to external stimulus;BP:res…	GO:0042742;GO:0043207;GO:0009617;GO:0044419;GO:0001906;GO:0009987;GO:0006952;GO:0050830;GO:0008150;GO:0051707;GO:0050832;GO:0009607;GO:0009605;GO:0009620;GO:0050896;GO:0031640;GO:0006950;GO:0098542GO:0005737;GO:0110165;GO:0005575GO:0005488;GO:0003674;GO:0097367;GO:0008061	------	------	------	------	------	------	PF05927.15	Penaeidin	Penaeidin	extracellular
G0YVG1	CaM	Calmodulin A	113828829	G0YVG1_PENVA Calmodulin A OS=Penaeus vannamei OX=6689 GN=CaM PE=2 SV=1	2.4473	1.2912	0.0102	up	yes	7165.83	2928.1	1813.76	2865.62	4104.91	6137.53	8360.54	6999.44	MF:cation binding;MF:ion binding;MF:molecular_function;MF:binding;MF:metal ion binding;MF:calcium ion binding	GO:0043169;GO:0043167;GO:0003674;GO:0005488;GO:0046872;GO:0005509	K02183	CALM	map05214;map05022;map04114;map05163;map04750;map05167;map04015;map04014;map04270;map04218;map04371;map04022;map04070;map05012;map04921;map05010;map04922;map04925;map04924;map05133;map04728;map05034;map04740;map04745;map05031;map04720;map05152;map04261;map05200;map04625;map04024;map04020;map05418;map05170;map05417;map04970;map04971;map04744;map04713;map04910;map04912;map04722;map04915;map04916	Glioma;Pathways of neurodegeneration - multiple diseases;Oocyte meiosis;Human cytomegalovirus infection;Inflammatory mediator regulation of TRP channels;Kaposi sarcoma-associated herpesvirus infection;Rap1 signaling pathway;Ras signaling pathway;Vascular smooth muscle contraction;Cellular senescence;Apelin signaling pathway;cGMP-PKG signaling pathway;Phosphatidylinositol signaling system;Parkinso…	COG5126;COG5126;COG5126	D:Cell cycle control, cell division, chromosome partitioning;T:Signal transduction mechanisms;Z:Cytoskeleton	PF00036.36;PF13499.10;PF13405.10;PF13833.10;PF13202.10;PF14658.10;PF21008.1;PF12763.11;PF08976.15	EF-hand_1;EF-hand_7;EF-hand_6;EF-hand_8;EF-hand_5;EF-hand_9;AIF-1;EF-hand_4;EF-hand_11	EF hand;EF-hand domain pair;EF-hand domain;EF-hand domain pair;EF hand;EF-hand domain;Allograft inflammatory factor 1;Cytoskeletal-regulatory complex EF hand;EF-hand domain	cytoplasmic
A0A423TH92	C7M84_005612	Copper/zinc superoxide dismutase isoform 4	113806394	A0A423TH92_PENVA Copper/zinc superoxide dismutase isoform 4 OS=Penaeus vannamei OX=6689 GN=C7M84_005612 PE=4 SV=1	0.269	-1.8943	0.001046	down	yes	1622.63	6032.29	5959.29	5186.53	6951.07	1727.49	1448.78	1691.61	MF:oxidoreductase activity, acting on superoxide radicals as acceptor;MF:metal ion binding;MF:transition metal ion binding;MF:cation binding;MF:antioxidant activity;MF:ion binding;MF:catalytic activity;MF:molecular_function;MF:binding;MF:superoxide dismutase activity;MF:copper ion binding;MF:oxidoreductase activity	GO:0016721;GO:0046872;GO:0046914;GO:0043169;GO:0016209;GO:0043167;GO:0003824;GO:0003674;GO:0005488;GO:0004784;GO:0005507;GO:0016491	------	------	------	------	COG2032	P:Inorganic ion transport and metabolism	PF00080.24;PF13927.10;PF07679.20	Sod_Cu;Ig_3;I-set	Copper/zinc superoxide dismutase;Immunoglobulin domain;Immunoglobulin I-set domain	extracellular
A0A1Y0DT76	-	Hemocyanin	113830073	A0A1Y0DT76_PENVA Hemocyanin OS=Penaeus vannamei OX=6689 PE=2 SV=1	0.1415	-2.8211	0.006594	down	yes	831.91	5877.92	7746.37	4504.32	5383.09	774.224	687.798	1033.71	CC:membrane;CC:cellular_component;CC:cellular anatomical entityMF:catalytic activity;MF:molecular_function;MF:oxidoreductase activity	GO:0016020;GO:0005575;GO:0110165GO:0003824;GO:0003674;GO:0016491	------	------	------	------	ENOG410XR2D;ENOG4111KTW	S:Function unknown;	PF00372.23;PF03723.18;PF03722.18	Hemocyanin_M;Hemocyanin_C;Hemocyanin_N	Hemocyanin, copper containing domain;Hemocyanin, ig-like domain;Hemocyanin, all-alpha domain	ER
P81060	-	Penaeidin-3c	113808997	PEN3C_PENVA Penaeidin-3c OS=Penaeus vannamei OX=6689 PE=1 SV=1	0.1242	-3.0093	0.0006105	down	yes	679.983	5473.67	5868.33	4516.53	6036.14	859.867	556.412	623.67	BP:defense response to bacterium;BP:response to external biotic stimulus;BP:response to bacterium;BP:interspecies interaction between organisms;BP:cell killing;BP:cellular process;BP:defense response;BP:defense response to Gram-positive bacterium;BP:biological_process;BP:response to other organism;BP:defense response to fungus;BP:response to biotic stimulus;BP:response to external stimulus;BP:res…	GO:0042742;GO:0043207;GO:0009617;GO:0044419;GO:0001906;GO:0009987;GO:0006952;GO:0050830;GO:0008150;GO:0051707;GO:0050832;GO:0009607;GO:0009605;GO:0009620;GO:0050896;GO:0031640;GO:0006950;GO:0098542GO:0005737;GO:0110165;GO:0005575GO:0005488;GO:0003674;GO:0097367;GO:0008061	------	------	------	------	------	------	PF05927.15	Penaeidin	Penaeidin	extracellular
A0A3R7MB02	C7M84_003456	Hemocyanin	-	A0A3R7MB02_PENVA Hemocyanin OS=Penaeus vannamei OX=6689 GN=C7M84_003456 PE=3 SV=1	0.2323	-2.1059	0.0163	down	yes	1094.66	4711.93	6363.4	4427.13	3345.27	691.449	1204.29	1388.25	MF:catalytic activity;MF:molecular_function;MF:oxidoreductase activity	GO:0003824;GO:0003674;GO:0016491	------	------	------	------	ENOG410XR2D	S:Function unknown	PF00372.23;PF03723.18;PF03722.18	Hemocyanin_M;Hemocyanin_C;Hemocyanin_N	Hemocyanin, copper containing domain;Hemocyanin, ig-like domain;Hemocyanin, all-alpha domain	peroxisomal
A0A3R7QCU3	C7M84_006787	Pacifastin heavy chain	-	A0A3R7QCU3_PENVA Pacifastin heavy chain OS=Penaeus vannamei OX=6689 GN=C7M84_006787 PE=4 SV=1	0.437	-1.1943	0.0005766	down	yes	1732.23	3964.03	3848.57	3678.91	4364.6	1663.88	1909.14	1623.67	CC:cellular_component;CC:extracellular region;CC:cellular anatomical entity	GO:0005575;GO:0005576;GO:0110165	K06569	MFI2, CD228	------	------	ENOG410XQ36	O:Posttranslational modification, protein turnover, chaperones	PF00405.21	Transferrin	Transferrin	cytoplasmic
A0A423SNP0	C7M84_016267	Hemolymph clottable protein	113819745	A0A423SNP0_PENVA Hemolymph clottable protein OS=Penaeus vannamei OX=6689 GN=C7M84_016267 PE=4 SV=1	0.4697	-1.0902	0.0002084	down	yes	1800.16	3832.83	3633.08	3997.16	3868.24	1977.44	1841.37	1581.67	BP:hemostasis;BP:hemolymph coagulation;BP:response to external biotic stimulus;BP:interspecies interaction between organisms;BP:biological regulation;BP:regulation of biological quality;BP:multicellular organismal process;BP:regulation of body fluid levels;BP:innate immune response;BP:defense response;BP:response to stress;BP:coagulation;BP:defense response to other organism;BP:immune response;BP…	GO:0007599;GO:0042381;GO:0043207;GO:0044419;GO:0065007;GO:0065008;GO:0032501;GO:0050878;GO:0045087;GO:0006952;GO:0006950;GO:0050817;GO:0098542;GO:0006955;GO:0006959;GO:0051707;GO:0009607;GO:0009605;GO:0050896;GO:0002376;GO:0008150GO:0005575;GO:0016020;GO:0110165;GO:0005576GO:0003674;GO:0005319;GO:0005215	------	------	------	------	------	------	PF01347.26	Vitellogenin_N	Lipoprotein amino terminal region	peroxisomal
A0A3R7PEN2	C7M84_018729	Hemocyanin	113823626	A0A3R7PEN2_PENVA Hemocyanin OS=Penaeus vannamei OX=6689 GN=C7M84_018729 PE=3 SV=1	0.2513	-1.9925	0.001116	down	yes	1092.67	4347.25	4791.94	3733.34	4516.46	697.359	1477.46	1103.18	MF:catalytic activity;MF:molecular_function;MF:oxidoreductase activity	GO:0003824;GO:0003674;GO:0016491	------	------	------	------	ENOG410XR2D;ENOG4111KTW	S:Function unknown;	PF00372.23;PF03722.18;PF03723.18	Hemocyanin_M;Hemocyanin_N;Hemocyanin_C	Hemocyanin, copper containing domain;Hemocyanin, all-alpha domain;Hemocyanin, ig-like domain	peroxisomal
A0A3R7QC43	C7M84_019117	Hemocytin	-	A0A3R7QC43_PENVA Hemocytin OS=Penaeus vannamei OX=6689 GN=C7M84_019117 PE=4 SV=1	0.3365	-1.5713	0.004238	down	yes	1266.53	3763.77	3253.45	3443.25	4594.62	1334.14	1355.12	1110.32	------	------	------	------	------	------	ENOG410XNSK	S:Function unknown	PF00094.29;PF08742.15;PF01826.21;PF05375.17	VWD;C8;TIL;Pacifastin_I	von Willebrand factor type D domain;C8 domain;Trypsin Inhibitor like cysteine rich domain;Pacifastin inhibitor	cytoplasmic
A0A3R7MKV5	C7M84_013485	C-type lectin 3	113816226	A0A3R7MKV5_PENVA C-type lectin 3 OS=Penaeus vannamei OX=6689 GN=C7M84_013485 PE=4 SV=1	0.4875	-1.0365	0.01378	down	yes	1632.37	3348.26	3235.67	2800.07	4009.04	1395.25	2043.37	1458.48	MF:molecular_function;MF:carbohydrate binding;MF:binding	GO:0003674;GO:0030246;GO:0005488	------	------	------	------	ENOG410YTZ5;ENOG41124PN	S:Function unknown;	PF00059.25	Lectin_C	Lectin C-type domain	extracellular
A0A3R7PSC5	C7M84_006015	Myosin	113807016	A0A3R7PSC5_PENVA Myosin OS=Penaeus vannamei OX=6689 GN=C7M84_006015 PE=3 SV=1	4.8457	2.2767	0.002741	up	yes	4053.64	836.548	1573.92	632.216	303.511	4166.43	4516.81	3477.67	CC:myosin complex;CC:macromolecular complex;CC:cellular_componentMF:purine ribonucleoside triphosphate binding;MF:molecular_function;MF:binding;MF:ion binding;MF:heterocyclic compound binding;MF:nucleoside phosphate binding;MF:anion binding;MF:nucleotide binding;MF:actin binding;MF:purine nucleotide binding;MF:motor activity;MF:ATP binding;MF:small molecule binding;MF:cytoskeletal protein binding…	GO:0016459;GO:0032991;GO:0005575GO:0035639;GO:0003674;GO:0005488;GO:0043167;GO:1901363;GO:1901265;GO:0043168;GO:0000166;GO:0003779;GO:0017076;GO:0003774;GO:0005524;GO:0036094;GO:0008092;GO:0097367;GO:0097159;GO:0030554;GO:0032559;GO:0005515;GO:0032555;GO:0032553	K17751	MYH6_7	map04814;map04260;map04261;map04919;map04022;map05416;map05414;map05410	Motor proteins;Cardiac muscle contraction;Adrenergic signaling in cardiomyocytes;Thyroid hormone signaling pathway;cGMP-PKG signaling pathway;Viral myocarditis;Dilated cardiomyopathy;Hypertrophic cardiomyopathy	COG5022	Z:Cytoskeleton	PF00063.25	Myosin_head	Myosin head	cytoplasmic
A8QL63	-	Hemocyte transglutaminase	-	A8QL63_PENVA Hemocyte transglutaminase OS=Penaeus vannamei OX=6689 PE=2 SV=1	0.1877	-2.4135	0.0004025	down	yes	753.112	4011.72	4195.7	3439.71	4399.76	881.755	689.977	687.605	MF:cation binding;MF:molecular_function;MF:protein-glutamine gamma-glutamyltransferase activity;MF:catalytic activity, acting on a protein;MF:ion binding;MF:catalytic activity;MF:transferase activity;MF:transferase activity, transferring amino-acyl groups;MF:binding;MF:transferase activity, transferring acyl groups;MF:metal ion binding	GO:0043169;GO:0003674;GO:0003810;GO:0140096;GO:0043167;GO:0003824;GO:0016740;GO:0016755;GO:0005488;GO:0016746;GO:0046872	K05619	TGM1	------	------	ENOG410XQEZ	O:Posttranslational modification, protein turnover, chaperones	PF00927.26;PF00868.24;PF01841.23	Transglut_C;Transglut_N;Transglut_core	Transglutaminase family, C-terminal ig like domain;Transglutaminase family;Transglutaminase-like superfamily	cytoplasmic
A0A3R7P7W3	C7M84_018725	Hemocyanin	113823633	A0A3R7P7W3_PENVA Hemocyanin OS=Penaeus vannamei OX=6689 GN=C7M84_018725 PE=3 SV=1	0.3335	-1.5842	0.009474	down	yes	1157.06	3469.21	4374.7	2678.7	3354.23	1202.18	1188.37	1080.62	MF:catalytic activity;MF:molecular_function;MF:oxidoreductase activity	GO:0003824;GO:0003674;GO:0016491	------	------	------	------	ENOG410XR2D	S:Function unknown	PF00372.23;PF03723.18;PF03722.18	Hemocyanin_M;Hemocyanin_C;Hemocyanin_N	Hemocyanin, copper containing domain;Hemocyanin, ig-like domain;Hemocyanin, all-alpha domain	peroxisomal
A0A423U7E7	C7M84_022215	Putative calmodulin	113828829	A0A423U7E7_PENVA Putative calmodulin OS=Penaeus vannamei OX=6689 GN=C7M84_022215 PE=3 SV=1	2.6648	1.414	0.01662	up	yes	3323.16	1247.07	685.14	1453.54	1602.54	3034.81	4187.17	2747.51	MF:cation binding;MF:ion binding;MF:molecular_function;MF:binding;MF:metal ion binding;MF:calcium ion binding	GO:0043169;GO:0043167;GO:0003674;GO:0005488;GO:0046872;GO:0005509	K02183	CALM	map05214;map05022;map04114;map05163;map04750;map05167;map04015;map04014;map04270;map04218;map04371;map04022;map04070;map05012;map04921;map05010;map04922;map04925;map04924;map05133;map04728;map05034;map04740;map04745;map05031;map04720;map05152;map04261;map05200;map04625;map04024;map04020;map05418;map05170;map05417;map04970;map04971;map04744;map04713;map04910;map04912;map04722;map04915;map04916	Glioma;Pathways of neurodegeneration - multiple diseases;Oocyte meiosis;Human cytomegalovirus infection;Inflammatory mediator regulation of TRP channels;Kaposi sarcoma-associated herpesvirus infection;Rap1 signaling pathway;Ras signaling pathway;Vascular smooth muscle contraction;Cellular senescence;Apelin signaling pathway;cGMP-PKG signaling pathway;Phosphatidylinositol signaling system;Parkinso…	COG5126;COG5126;COG5126	D:Cell cycle control, cell division, chromosome partitioning;T:Signal transduction mechanisms;Z:Cytoskeleton	PF00036.36;PF13499.10;PF13405.10;PF13833.10;PF13202.10;PF14658.10;PF21008.1;PF12763.11;PF08976.15	EF-hand_1;EF-hand_7;EF-hand_6;EF-hand_8;EF-hand_5;EF-hand_9;AIF-1;EF-hand_4;EF-hand_11	EF hand;EF-hand domain pair;EF-hand domain;EF-hand domain pair;EF hand;EF-hand domain;Allograft inflammatory factor 1;Cytoskeletal-regulatory complex EF hand;EF-hand domain	cytoplasmic
A0A3R7LT10	C7M84_018425	C-type lectin 2	113823075	A0A3R7LT10_PENVA C-type lectin 2 OS=Penaeus vannamei OX=6689 GN=C7M84_018425 PE=4 SV=1	0.3422	-1.5471	0.001556	down	yes	1161.24	3393.69	3188.08	3669.44	3323.54	860.411	1665.08	958.228	MF:molecular_function;MF:carbohydrate binding;MF:binding	GO:0003674;GO:0030246;GO:0005488	------	------	------	------	------	------	PF00057.22;PF00059.25	Ldl_recept_a;Lectin_C	Low-density lipoprotein receptor domain class A;Lectin C-type domain	cytoplasmic
A0A3R7PZS1	C7M84_017241	Putative late histone H1-like	113821141	A0A3R7PZS1_PENVA Putative late histone H1-like OS=Penaeus vannamei OX=6689 GN=C7M84_017241 PE=3 SV=1	0.2889	-1.7914	0.004932	down	yes	993.274	3438.47	2589.13	3715.84	4010.42	1006.78	1059.09	913.959	BP:nucleosome organization;BP:cellular component assembly;BP:macromolecular complex subunit organization;BP:cellular component organization or biogenesis;BP:protein-DNA complex subunit organization;BP:chromatin organization;BP:cellular component organization;BP:macromolecular complex assembly;BP:protein-DNA complex assembly;BP:chromatin remodeling;BP:cellular process;BP:biological_process;BP:nucl…	GO:0034728;GO:0022607;GO:0043933;GO:0071840;GO:0071824;GO:0006325;GO:0016043;GO:0065003;GO:0065004;GO:0006338;GO:0009987;GO:0008150;GO:0006334GO:0043229;GO:0000786;GO:0043227;GO:0043226;GO:0005634;GO:0110165;GO:0032991;GO:0043231;GO:0032993;GO:0005575GO:0003677;GO:1901363;GO:0003674;GO:0005488;GO:0003676;GO:0030527;GO:0005198;GO:0097159	K11275	H1_5	------	------	ENOG4112541	B:Chromatin structure and dynamics	PF00538.23	Linker_histone	linker histone H1 and H5 family	nuclear
A0A3R7SYI9	C7M84_025357	Putative mediator of RNA polymerase II transcription subunit 26	113802610	A0A3R7SYI9_PENVA Putative mediator of RNA polymerase II transcription subunit 26 OS=Penaeus vannamei OX=6689 GN=C7M84_025357 PE=4 SV=1	2.0334	1.0239	0.01439	up	yes	2764.72	1359.63	1029.58	1369.35	1679.95	2487.85	3330.3	2476	------	------	------	------	------	------	ENOG4111WKY	S:Function unknown	------	------	------	cytoplasmic
A0A423SZH0	C7M84_012148	Pacifastin light chain	113814568	A0A423SZH0_PENVA Pacifastin light chain (Fragment) OS=Penaeus vannamei OX=6689 GN=C7M84_012148 PE=3 SV=1	0.2666	-1.9073	0.001461	down	yes	828.125	3105.97	3398.88	2523.03	3396.01	853.38	843.52	787.477	CC:cellular_component;CC:extracellular region;CC:cellular anatomical entityMF:endopeptidase inhibitor activity;MF:endopeptidase regulator activity;MF:peptidase regulator activity;MF:molecular_function;MF:peptidase inhibitor activity;MF:serine-type endopeptidase inhibitor activity;MF:enzyme inhibitor activity;MF:molecular function regulator;MF:enzyme regulator activity	GO:0005575;GO:0005576;GO:0110165GO:0004866;GO:0061135;GO:0061134;GO:0003674;GO:0030414;GO:0004867;GO:0004857;GO:0098772;GO:0030234	------	------	------	------	ENOG41128HH;ENOG41129KS;ENOG410XQNP;ENOG410XVVV	S:Function unknown;O:Posttranslational modification, protein turnover, chaperones;O:Posttranslational modification, protein turnover, chaperones	PF05375.17;PF00014.27	Pacifastin_I;Kunitz_BPTI	Pacifastin inhibitor;Kunitz/Bovine pancreatic trypsin inhibitor domain	cytoplasmic
A0A1B2RUX4	-	Profilin	113830566	A0A1B2RUX4_PENVA Profilin (Fragment) OS=Penaeus vannamei OX=6689 PE=2 SV=1	0.3077	-1.7004	0.001042	down	yes	922.323	2997.86	2991.48	2589.93	3412.16	1023.42	834.624	908.928	BP:biological_process;BP:regulation of cellular process;BP:regulation of cellular component biogenesis;BP:biological regulation;BP:regulation of cellular component organization;BP:regulation of biological processCC:cytoskeleton;CC:cellular_component;CC:organelle;CC:intracellular non-membrane-bounded organelle;CC:cytoplasm;CC:intracellular organelle;CC:non-membrane-bounded organelle;CC:cellular an…	GO:0008150;GO:0050794;GO:0044087;GO:0065007;GO:0051128;GO:0050789GO:0005856;GO:0005575;GO:0043226;GO:0043232;GO:0005737;GO:0043229;GO:0043228;GO:0110165GO:0008092;GO:0003779;GO:0003674;GO:0005488;GO:0005515	K05759	PFN	map04810;map04015;map04013;map05131;map05014;map05132	Regulation of actin cytoskeleton;Rap1 signaling pathway;MAPK signaling pathway - fly;Shigellosis;Amyotrophic lateral sclerosis;Salmonella infection	ENOG41126PD	Z:Cytoskeleton	PF00235.23	Profilin	Profilin	cytoplasmic
A0A7L9R3M6	CruIV	Type IV crustin cruIV	-	A0A7L9R3M6_PENVA Type IV crustin cruIV OS=Penaeus vannamei OX=6689 GN=CruIV PE=2 SV=1	0.2347	-2.0911	0.007975	down	yes	735.154	3131.96	2546.52	2755.12	4094.24	715.703	837.768	651.991	CC:cellular_component;CC:extracellular region;CC:cellular anatomical entityMF:enzyme regulator activity;MF:peptidase regulator activity;MF:molecular_function;MF:peptidase inhibitor activity;MF:enzyme inhibitor activity;MF:molecular function regulator	GO:0005575;GO:0005576;GO:0110165GO:0030234;GO:0061134;GO:0003674;GO:0030414;GO:0004857;GO:0098772	K23639	WFDC5	------	------	ENOG41116TS	O:Posttranslational modification, protein turnover, chaperones	PF00095.25	WAP	WAP-type	extracellular
A0A3R7Q123	C7M84_016210	Hemocyanin	113819693	A0A3R7Q123_PENVA Hemocyanin OS=Penaeus vannamei OX=6689 GN=C7M84_016210 PE=3 SV=1	0.1347	-2.8922	0.0009081	down	yes	458.263	3400.86	3723.67	2755.09	3723.81	311.373	596.958	466.457	MF:catalytic activity;MF:molecular_function;MF:oxidoreductase activity	GO:0003824;GO:0003674;GO:0016491	------	------	------	------	ENOG410XR2D	S:Function unknown	PF00372.23;PF03723.18;PF03722.18	Hemocyanin_M;Hemocyanin_C;Hemocyanin_N	Hemocyanin, copper containing domain;Hemocyanin, ig-like domain;Hemocyanin, all-alpha domain	peroxisomal
A0A3R7NPL9	C7M84_018727	Hemocyanin subunit L2	113823618	A0A3R7NPL9_PENVA Hemocyanin subunit L2 OS=Penaeus vannamei OX=6689 GN=C7M84_018727 PE=3 SV=1	0.2904	-1.7839	0.01421	down	yes	834.855	2874.39	3797.4	2148.15	2677.64	732.423	964.84	807.302	MF:catalytic activity;MF:molecular_function;MF:oxidoreductase activity	GO:0003824;GO:0003674;GO:0016491	------	------	------	------	ENOG410XR2D	S:Function unknown	PF00372.23;PF03723.18;PF03722.18	Hemocyanin_M;Hemocyanin_C;Hemocyanin_N	Hemocyanin, copper containing domain;Hemocyanin, ig-like domain;Hemocyanin, all-alpha domain	extracellular
A0A423TE04	C7M84_006786	Pacifastin heavy chain	-	A0A423TE04_PENVA Pacifastin heavy chain OS=Penaeus vannamei OX=6689 GN=C7M84_006786 PE=4 SV=1	0.4318	-1.2116	0.001698	down	yes	1058	2449.98	2551.19	2090.02	2708.73	1060.63	1042.96	1070.4	CC:cellular_component;CC:extracellular region;CC:extracellular space;CC:cellular anatomical entity	GO:0005575;GO:0005576;GO:0005615;GO:0110165	K06569	MFI2, CD228	------	------	ENOG410XQ36	O:Posttranslational modification, protein turnover, chaperones	PF00405.21;PF12974.11	Transferrin;Phosphonate-bd	Transferrin;ABC transporter, phosphonate, periplasmic substrate-binding protein	extracellular
A0A3R7SND6	C7M84_013518	Crustin-like protein	113816267	A0A3R7SND6_PENVA Crustin-like protein OS=Penaeus vannamei OX=6689 GN=C7M84_013518 PE=4 SV=1	0.3477	-1.5241	0.02384	down	yes	894.288	2572.02	2097.6	2114.32	3504.15	960.836	735.163	986.865	CC:cellular_component;CC:extracellular region;CC:cellular anatomical entityMF:enzyme regulator activity;MF:peptidase regulator activity;MF:molecular_function;MF:peptidase inhibitor activity;MF:enzyme inhibitor activity;MF:molecular function regulator	GO:0005575;GO:0005576;GO:0110165GO:0030234;GO:0061134;GO:0003674;GO:0030414;GO:0004857;GO:0098772	------	------	------	------	------	------	------	------	------	extracellular
A0A3R7LZS3	C7M84_018728	Hemocyanin subunit L2	-	A0A3R7LZS3_PENVA Hemocyanin subunit L2 OS=Penaeus vannamei OX=6689 GN=C7M84_018728 PE=3 SV=1	0.2611	-1.9373	0.004045	down	yes	655.971	2512.02	3050.4	2345.28	2140.36	451.803	943.563	572.547	CC:membrane;CC:cellular_component;CC:cellular anatomical entityMF:catalytic activity;MF:molecular_function;MF:oxidoreductase activity	GO:0016020;GO:0005575;GO:0110165GO:0003824;GO:0003674;GO:0016491	------	------	------	------	ENOG410XR2D;ENOG4111KTW	S:Function unknown;	PF00372.23;PF03723.18;PF03722.18	Hemocyanin_M;Hemocyanin_C;Hemocyanin_N	Hemocyanin, copper containing domain;Hemocyanin, ig-like domain;Hemocyanin, all-alpha domain	extracellular
A0A423TBL3	C7M84_007673	Putative von Willebrand factor D and EGF domain-containing protein-like	113808957	A0A423TBL3_PENVA Putative von Willebrand factor D and EGF domain-containing protein-like OS=Penaeus vannamei OX=6689 GN=C7M84_007673 PE=4 SV=1	0.1935	-2.3696	0.0002429	down	yes	466.871	2413	2534.01	2123.3	2581.7	444.217	577.96	378.436	------	------	------	------	------	------	ENOG410XNSK	S:Function unknown	------	------	------	extracellular
A0A3R7LRU7	C7M84_021009	Prophenoloxidase-1	113827090	A0A3R7LRU7_PENVA Prophenoloxidase-1 OS=Penaeus vannamei OX=6689 GN=C7M84_021009 PE=4 SV=1	0.3706	-1.4321	0.0001488	down	yes	772.148	2083.5	2181.37	1965.16	2103.96	743.874	669.975	902.594	MF:catalytic activity;MF:molecular_function;MF:oxidoreductase activity	GO:0003824;GO:0003674;GO:0016491	------	------	------	------	ENOG4111KTW	S:Function unknown	PF00372.23;PF03723.18;PF03722.18	Hemocyanin_M;Hemocyanin_C;Hemocyanin_N	Hemocyanin, copper containing domain;Hemocyanin, ig-like domain;Hemocyanin, all-alpha domain	mitochondrial
A0A3R7MT76	C7M84_012581	Beta-actin	113815115	A0A3R7MT76_PENVA Beta-actin OS=Penaeus vannamei OX=6689 GN=C7M84_012581 PE=3 SV=1	0.4701	-1.089	0.006074	down	yes	861.915	1833.54	1842.96	1893.39	1764.26	688.293	1220.5	676.955	------	------	------	------	------	------	COG5277	Z:Cytoskeleton	PF00022.23	Actin	Actin	cytoplasmic
A0A3R7PJ04	C7M84_013841	Glutathione peroxidase 6	113816684	A0A3R7PJ04_PENVA glutathione peroxidase OS=Penaeus vannamei OX=6689 GN=C7M84_013841 PE=3 SV=1	0.1596	-2.6475	0.000849	down	yes	357.072	2237.88	2232.23	1901.52	2579.88	286.516	504.758	279.94	BP:response to stimulus;BP:response to stress;BP:biological_process;BP:response to oxidative stressMF:antioxidant activity;MF:peroxidase activity;MF:catalytic activity;MF:molecular_function;MF:oxidoreductase activity, acting on peroxide as acceptor;MF:glutathione peroxidase activity;MF:oxidoreductase activity	GO:0050896;GO:0006950;GO:0008150;GO:0006979GO:0016209;GO:0004601;GO:0003824;GO:0003674;GO:0016684;GO:0004602;GO:0016491	K00432	gpx, btuE, bsaA	map04918;map00480;map05016;map05022;map05014	Thyroid hormone synthesis;Glutathione metabolism;Huntington disease;Pathways of neurodegeneration - multiple diseases;Amyotrophic lateral sclerosis	COG0386	G:Carbohydrate transport and metabolism	PF00255.23	GSHPx	Glutathione peroxidase	cytoplasmic
A0A423TL40	C7M84_004209	Galectin	113804725	A0A423TL40_PENVA Galectin OS=Penaeus vannamei OX=6689 GN=C7M84_004209 PE=4 SV=1	0.3412	-1.5513	0.00289	down	yes	634.279	1859.08	1831.1	1681.25	2064.91	347.787	864.539	690.511	MF:molecular_function;MF:carbohydrate binding;MF:binding	GO:0003674;GO:0030246;GO:0005488	------	------	------	------	------	------	------	------	------	cytoplasmic
B6CGM1	-	Type II hemocyte transglutaminase	113823946	B6CGM1_PENVA Type II hemocyte transglutaminase OS=Penaeus vannamei OX=6689 PE=2 SV=1	0.1424	-2.812	0.0006873	down	yes	304.755	2140.42	2357.76	1760.16	2303.36	363.293	254.898	296.073	MF:cation binding;MF:molecular_function;MF:protein-glutamine gamma-glutamyltransferase activity;MF:catalytic activity, acting on a protein;MF:ion binding;MF:catalytic activity;MF:transferase activity;MF:transferase activity, transferring amino-acyl groups;MF:binding;MF:transferase activity, transferring acyl groups;MF:metal ion binding	GO:0043169;GO:0003674;GO:0003810;GO:0140096;GO:0043167;GO:0003824;GO:0016740;GO:0016755;GO:0005488;GO:0016746;GO:0046872	K05619	TGM1	------	------	ENOG410XQEZ	O:Posttranslational modification, protein turnover, chaperones	PF00868.24;PF00927.26;PF01841.23	Transglut_N;Transglut_C;Transglut_core	Transglutaminase family;Transglutaminase family, C-terminal ig like domain;Transglutaminase-like superfamily	cytoplasmic
A0A423T216	C7M84_011241	Glucan pattern-recognition lipoprotein	-	A0A423T216_PENVA Glucan pattern-recognition lipoprotein OS=Penaeus vannamei OX=6689 GN=C7M84_011241 PE=4 SV=1	0.09299	-3.4268	0.0006426	down	yes	199.526	2145.58	2367.84	1748.71	2320.21	180.455	156.204	261.918	------	------	------	------	------	------	------	------	------	------	------	cytoplasmic
A0A423TIK6	C7M84_005126	Uncharacterized protein	113805851	A0A423TIK6_PENVA Uncharacterized protein (Fragment) OS=Penaeus vannamei OX=6689 GN=C7M84_005126 PE=4 SV=1	0.3227	-1.6317	0.002527	down	yes	542.661	1681.54	1699.84	1384.47	1960.31	537.598	595.296	495.088	MF:organic cyclic compound binding;MF:molecular_function;MF:binding;MF:nucleic acid binding;MF:DNA binding;MF:heterocyclic compound binding	GO:0097159;GO:0003674;GO:0005488;GO:0003676;GO:0003677;GO:1901363	------	------	------	------	------	------	------	------	------	cytoplasmic
A0A3R7Q0E5	C7M84_016668	Uncharacterized protein	113820230	A0A3R7Q0E5_PENVA Uncharacterized protein OS=Penaeus vannamei OX=6689 GN=C7M84_016668 PE=4 SV=1	0.4143	-1.2713	0.0001538	down	yes	617.476	1490.48	1438.89	1446.45	1586.11	644.358	537.995	670.075	CC:cellular_component;CC:membrane;CC:cellular anatomical entity	GO:0005575;GO:0016020;GO:0110165	------	------	------	------	COG2234	S:Function unknown	------	------	------	cytoplasmic
A0A3R7SKK6	C7M84_017242	Putative late histone H1-like	113821144	A0A3R7SKK6_PENVA Putative late histone H1-like OS=Penaeus vannamei OX=6689 GN=C7M84_017242 PE=3 SV=1	0.1546	-2.6934	0.0007765	down	yes	269.93	1745.78	1427.31	1919.53	1890.51	240.101	302.539	267.15	------	------	K11275	H1_5	------	------	ENOG4112541	B:Chromatin structure and dynamics	PF00538.23;PF07382.15	Linker_histone;HC2	linker histone H1 and H5 family;Histone H1-like nucleoprotein HC2	cytoplasmic
A0A3R7MMK2	C7M84_007739	Alpha2 macroglobulin isoform 2	113809056	A0A3R7MMK2_PENVA Alpha2 macroglobulin isoform 2 OS=Penaeus vannamei OX=6689 GN=C7M84_007739 PE=4 SV=1	0.2594	-1.9467	0.000166	down	yes	402.319	1550.97	1571.61	1397.65	1683.66	395.276	425.503	386.177	CC:cellular_component;CC:cellular anatomical entity;CC:extracellular spaceMF:endopeptidase inhibitor activity;MF:endopeptidase regulator activity;MF:peptidase regulator activity;MF:molecular_function;MF:peptidase inhibitor activity;MF:serine-type endopeptidase inhibitor activity;MF:enzyme inhibitor activity;MF:molecular function regulator;MF:enzyme regulator activity	GO:0005575;GO:0110165;GO:0005615GO:0004866;GO:0061135;GO:0061134;GO:0003674;GO:0030414;GO:0004867;GO:0004857;GO:0098772;GO:0030234	------	------	------	------	ENOG410XRED	E:Amino acid transport and metabolism	PF17791.5;PF01835.23;PF07703.18;PF17789.5	MG3;MG2;A2M_BRD;MG4	Macroglobulin domain MG3;MG2 domain;Alpha-2-macroglobulin bait region domain;Macroglobulin domain MG4	extracellular
A0A423SSF0	C7M84_014778	ABC-2 type transporter transmembrane domain-containing protein	113817855	A0A423SSF0_PENVA ABC-2 type transporter transmembrane domain-containing protein OS=Penaeus vannamei OX=6689 GN=C7M84_014778 PE=4 SV=1	2.1828	1.1262	0.0004875	up	yes	1319.2	604.359	511.262	631.071	670.742	1327.25	1400.64	1229.71	CC:membrane;CC:cellular_component;CC:cellular anatomical entityMF:ATPase activity, coupled to transmembrane movement of substances;MF:transporter activity;MF:ABC-type transmembrane transporter activity;MF:primary active transmembrane transporter activity;MF:transmembrane transporter activity;MF:molecular_function;MF:active transmembrane transporter activity	GO:0016020;GO:0005575;GO:0110165GO:0042626;GO:0005215;GO:0140359;GO:0015399;GO:0022857;GO:0003674;GO:0022804	K05643	ABCA3	map02010	ABC transporters	COG1131;ENOG410YC94	V:Defense mechanisms;S:Function unknown	PF12698.11	ABC2_membrane_3	ABC-2 family transporter protein	cytoplasmic
A0A059TFW8	-	Hemocyanin subunit L3	-	A0A059TFW8_PENVA Hemocyanin subunit L3 (Fragment) OS=Penaeus vannamei OX=6689 PE=3 SV=1	0.3035	-1.7202	0.000939	down	yes	441.456	1454.45	1497.7	1281.95	1583.69	300.717	545.928	477.722	MF:catalytic activity;MF:molecular_function;MF:oxidoreductase activity	GO:0003824;GO:0003674;GO:0016491	------	------	------	------	ENOG410XR2D	S:Function unknown	PF00372.23;PF03723.18;PF03722.18	Hemocyanin_M;Hemocyanin_C;Hemocyanin_N	Hemocyanin, copper containing domain;Hemocyanin, ig-like domain;Hemocyanin, all-alpha domain	ER
A0A2R3SJY2	-	Anti-lipopolysaccharide factor 1	113820510	A0A2R3SJY2_PENVA Anti-lipopolysaccharide factor 1 OS=Penaeus vannamei OX=6689 PE=2 SV=1	0.1565	-2.6758	0.002105	down	yes	248.987	1590.65	1545.24	1293.94	1932.76	247.35	184.292	315.32	BP:interspecies interaction between organisms;BP:response to biotic stimulus;BP:response to external stimulus;BP:response to external biotic stimulus;BP:response to stimulus;BP:response to bacterium;BP:defense response;BP:response to stress;BP:defense response to other organism;BP:defense response to bacterium;BP:biological_process;BP:response to other organismCC:cellular_component;CC:extracellul…	GO:0044419;GO:0009607;GO:0009605;GO:0043207;GO:0050896;GO:0009617;GO:0006952;GO:0006950;GO:0098542;GO:0042742;GO:0008150;GO:0051707GO:0005575;GO:0005576;GO:0110165	------	------	------	------	------	------	PF11630.12	Anti-LPS-SCYG	Anti-lipopolysaccharide factor/Scygonadin	extracellular
A0A3R7M2M8	C7M84_010442	Prophenoloxidase 3	113812416	A0A3R7M2M8_PENVA Prophenoloxidase 3 OS=Penaeus vannamei OX=6689 GN=C7M84_010442 PE=4 SV=1	0.2564	-1.9635	0.00127	down	yes	367.409	1432.81	1476.68	1188.93	1632.82	357.554	408.141	336.531	MF:catalytic activity;MF:molecular_function;MF:oxidoreductase activity	GO:0003824;GO:0003674;GO:0016491	------	------	------	------	ENOG4111KTW	F:Nucleotide transport and metabolism	PF00372.23;PF03723.18;PF03722.18	Hemocyanin_M;Hemocyanin_C;Hemocyanin_N	Hemocyanin, copper containing domain;Hemocyanin, ig-like domain;Hemocyanin, all-alpha domain	peroxisomal
C4P6W6	-	Beta-hexosaminidase	-	C4P6W6_PENVA Beta-hexosaminidase OS=Penaeus vannamei OX=6689 PE=2 SV=1	0.445	-1.1681	0.0002543	down	yes	554.192	1245.29	1259.55	1167.13	1309.2	563.391	614.959	484.225	BP:organic substance metabolic process;BP:carbohydrate metabolic process;BP:primary metabolic process;BP:metabolic process;BP:biological_processMF:hydrolase activity;MF:N-acetyl-beta-D-galactosaminidase activity;MF:hydrolase activity, acting on glycosyl bonds;MF:hexosaminidase activity;MF:catalytic activity;MF:beta-N-acetylhexosaminidase activity;MF:molecular_function;MF:hydrolase activity, hydro…	GO:0071704;GO:0005975;GO:0044238;GO:0008152;GO:0008150GO:0016787;GO:0102148;GO:0016798;GO:0015929;GO:0003824;GO:0004563;GO:0003674;GO:0004553	K12373	HEXA_B	map00600;map00520;map00603;map00604;map00511;map00513;map00531;map04142	Sphingolipid metabolism;Amino sugar and nucleotide sugar metabolism;Glycosphingolipid biosynthesis - globo and isoglobo series;Glycosphingolipid biosynthesis - ganglio series;Other glycan degradation;Various types of N-glycan biosynthesis;Glycosaminoglycan degradation;Lysosome	COG3525	G:Carbohydrate transport and metabolism	PF00728.26;PF14845.10	Glyco_hydro_20;Glycohydro_20b2	Glycosyl hydrolase family 20, catalytic domain;beta-acetyl hexosaminidase like	lysosomal
Q8WRP1	-	Putative antimicrobial peptide	113801825	Q8WRP1_PENVA Putative antimicrobial peptide OS=Penaeus vannamei OX=6689 PE=2 SV=1	0.1276	-2.9703	0.002836	down	yes	202.725	1588.34	1436.84	1326.05	2002.14	270.535	172.846	164.794	CC:cellular_component;CC:extracellular region;CC:cellular anatomical entityMF:enzyme regulator activity;MF:peptidase regulator activity;MF:molecular_function;MF:peptidase inhibitor activity;MF:enzyme inhibitor activity;MF:molecular function regulator	GO:0005575;GO:0005576;GO:0110165GO:0030234;GO:0061134;GO:0003674;GO:0030414;GO:0004857;GO:0098772	------	------	------	------	------	------	------	------	------	extracellular
A0A423T3D3	C7M84_010808	C-type lectin	113812888	A0A423T3D3_PENVA C-type lectin OS=Penaeus vannamei OX=6689 GN=C7M84_010808 PE=4 SV=1	0.2159	-2.2116	0.00288	down	yes	305.993	1417.48	1531.06	1114.37	1606.99	172.698	435.034	310.246	MF:molecular_function;MF:carbohydrate binding;MF:binding	GO:0003674;GO:0030246;GO:0005488	------	------	------	------	ENOG410YTZ5;ENOG41123NI;ENOG410XPJ1;ENOG410YSMB	S:Function unknown;	PF00059.25	Lectin_C	Lectin C-type domain	extracellular
A0A423TGH3	C7M84_005886	Putative inter-alpha-trypsin inhibitor heavy chain H3	113806805	A0A423TGH3_PENVA Putative inter-alpha-trypsin inhibitor heavy chain H3 OS=Penaeus vannamei OX=6689 GN=C7M84_005886 PE=4 SV=1	0.371	-1.4305	0.01416	down	yes	450.751	1214.84	1008.49	1120.32	1515.71	270.949	618.117	463.188	BP:glycosaminoglycan metabolic process;BP:mucopolysaccharide metabolic process;BP:metabolic process;BP:nitrogen compound metabolic process;BP:organic substance metabolic process;BP:hyaluronan metabolic process;BP:biological_process;BP:organonitrogen compound metabolic process;BP:carbohydrate derivative metabolic process;BP:macromolecule metabolic process;BP:aminoglycan metabolic processCC:cellula…	GO:0030203;GO:1903510;GO:0008152;GO:0006807;GO:0071704;GO:0030212;GO:0008150;GO:1901564;GO:1901135;GO:0043170;GO:0006022GO:0110165;GO:0005575;GO:0005576GO:0030414;GO:0003674;GO:0004857;GO:0098772;GO:0061135;GO:0030234;GO:0061134;GO:0004866;GO:0004867	K24513	ITIH3, SHAP	------	------	COG2304	S:Function unknown	PF06668.16	ITI_HC_C	Inter-alpha-trypsin inhibitor heavy chain C-terminus	nuclear
A0A3R7LTS1	C7M84_019483	Crustacyanin subunit C	-	A0A3R7LTS1_PENVA Crustacyanin subunit C OS=Penaeus vannamei OX=6689 GN=C7M84_019483 PE=4 SV=1	0.3797	-1.3971	0.01057	down	yes	454.033	1195.76	1055.47	1403.16	1128.66	383.147	282.062	696.89	MF:pigment binding;MF:molecular_function;MF:binding	GO:0031409;GO:0003674;GO:0005488	K03098	APOD	------	------	COG3040	M:Cell wall/membrane/envelope biogenesis	PF00061.27;PF08212.16	Lipocalin;Lipocalin_2	Lipocalin / cytosolic fatty-acid binding protein family;Lipocalin-like domain	extracellular
A0A3R7M677	C7M84_013695	Putative myosin-3-like	113816510	A0A3R7M677_PENVA Putative myosin-3-like (Fragment) OS=Penaeus vannamei OX=6689 GN=C7M84_013695 PE=3 SV=1	23.0234	4.525	0.0007467	up	yes	1536.13	66.7203	106.498	78.6439	15.0193	1840.13	1443.58	1324.69	CC:sarcomere;CC:myosin complex;CC:macromolecular complex;CC:cellular_component;CC:cellular anatomical entityMF:purine ribonucleoside triphosphate binding;MF:molecular_function;MF:binding;MF:ion binding;MF:heterocyclic compound binding;MF:nucleoside phosphate binding;MF:anion binding;MF:nucleotide binding;MF:actin binding;MF:purine nucleotide binding;MF:motor activity;MF:ATP binding;MF:small molec…	GO:0030017;GO:0016459;GO:0032991;GO:0005575;GO:0110165GO:0035639;GO:0003674;GO:0005488;GO:0043167;GO:1901363;GO:1901265;GO:0043168;GO:0000166;GO:0003779;GO:0017076;GO:0003774;GO:0005524;GO:0036094;GO:0008092;GO:0097367;GO:0097159;GO:0030554;GO:0032559;GO:0005515;GO:0032555;GO:0032553	------	------	------	------	COG5022	Z:Cytoskeleton	PF00063.25	Myosin_head	Myosin head	cytoplasmic
A0A423TNX4	C7M84_003127	Trans-sialidase	113803447	A0A423TNX4_PENVA Trans-sialidase OS=Penaeus vannamei OX=6689 GN=C7M84_003127 PE=4 SV=1	15871.5	13.9542	0.0001476	up	yes	1587.15	0.1	0.1	0.1	0.1	1372.53	1754.08	1634.85	------	------	------	------	------	------	------	------	------	------	------	cytoplasmic
A0A3R7QHX6	C7M84_013855	Putative cysteine proteinase	113816700	A0A3R7QHX6_PENVA Putative cysteine proteinase (Fragment) OS=Penaeus vannamei OX=6689 GN=C7M84_013855 PE=3 SV=1	0.2626	-1.9291	0.001868	down	yes	304.748	1160.58	1226.02	935.172	1320.56	275.004	306.303	332.936	MF:endopeptidase inhibitor activity;MF:endopeptidase regulator activity;MF:peptidase regulator activity;MF:molecular_function;MF:peptidase inhibitor activity;MF:cysteine-type endopeptidase inhibitor activity;MF:enzyme inhibitor activity;MF:molecular function regulator;MF:enzyme regulator activity	GO:0004866;GO:0061135;GO:0061134;GO:0003674;GO:0030414;GO:0004869;GO:0004857;GO:0098772;GO:0030234	------	------	------	------	COG4870;ENOG410Y20I;ENOG4112CFJ	S:Function unknown;O:Posttranslational modification, protein turnover, chaperones	PF00031.25;PF16845.9	Cystatin;SQAPI	Cystatin domain;Aspartic acid proteinase inhibitor	cytoplasmic
A0A3R7SS41	C7M84_009057	Nicotinic acetylcholine receptor subunit alpha 12	113810750	A0A3R7SS41_PENVA Nicotinic acetylcholine receptor subunit alpha 12 OS=Penaeus vannamei OX=6689 GN=C7M84_009057 PE=4 SV=1	0.3286	-1.6056	0.003489	down	yes	356.978	1086.21	864.407	1184.04	1210.18	400.104	393.293	277.537	CC:cellular_component;CC:membrane;CC:cellular anatomical entityMF:signaling receptor activity;MF:molecular transducer activity;MF:transporter activity;MF:extracellular ligand-gated ion channel activity;MF:ligand-gated ion channel activity;MF:ion transmembrane transporter activity;MF:transmembrane signaling receptor activity;MF:transmembrane transporter activity;MF:channel activity;MF:molecular_fu…	GO:0005575;GO:0016020;GO:0110165GO:0038023;GO:0060089;GO:0005215;GO:0005230;GO:0015276;GO:0015075;GO:0004888;GO:0022857;GO:0015267;GO:0003674;GO:0022836;GO:0022834;GO:0022803;GO:0022839;GO:0005216	K04808	CHRNA6	map04080;map04725;map05033	Neuroactive ligand-receptor interaction;Cholinergic synapse;Nicotine addiction	ENOG410XQGR	U:Intracellular trafficking, secretion, and vesicular transport	PF02931.27	Neur_chan_LBD	Neurotransmitter-gated ion-channel ligand binding domain	plasma membrane
A0A3R7MV24	C7M84_011242	Beta-1,3-glucan-binding protein	113813385	A0A3R7MV24_PENVA Beta-1,3-glucan-binding protein OS=Penaeus vannamei OX=6689 GN=C7M84_011242 PE=4 SV=1	0.1799	-2.4747	3.145e-05	down	yes	210.099	1167.89	1168.66	1114.33	1220.68	277.459	187.258	165.58	MF:lipid transporter activity;MF:transporter activity;MF:molecular_function	GO:0005319;GO:0005215;GO:0003674	------	------	------	------	ENOG410XR10	S:Function unknown	PF01347.26;PF09172.15	Vitellogenin_N;Vit_open_b-sht	Lipoprotein amino terminal region;Vitellinogen, open beta-sheet	ER
A0A3R7PVP7	C7M84_021545	Hemocyanin	113827912	A0A3R7PVP7_PENVA Hemocyanin OS=Penaeus vannamei OX=6689 GN=C7M84_021545 PE=3 SV=1	0.3016	-1.7293	0.0004114	down	yes	314.03	1041.21	1053.34	935.152	1135.15	378.452	264.924	298.712	MF:catalytic activity;MF:molecular_function;MF:oxidoreductase activity	GO:0003824;GO:0003674;GO:0016491	K00505	TYR	map00350;map04916	Tyrosine metabolism;Melanogenesis	ENOG410XR2D;ENOG4111KTW	S:Function unknown;	PF00372.23;PF03723.18;PF03722.18;PF00264.24	Hemocyanin_M;Hemocyanin_C;Hemocyanin_N;Tyrosinase	Hemocyanin, copper containing domain;Hemocyanin, ig-like domain;Hemocyanin, all-alpha domain;Common central domain of tyrosinase	peroxisomal
A0A3R7Q4U6	C7M84_013231	JHE-like carboxylesterase 1	113815917	A0A3R7Q4U6_PENVA JHE-like carboxylesterase 1 OS=Penaeus vannamei OX=6689 GN=C7M84_013231 PE=4 SV=1	0.2736	-1.8699	0.0005711	down	yes	283.103	1034.9	1082.03	889.037	1133.64	259.55	302.411	287.348	CC:cellular_component;CC:membrane;CC:cellular anatomical entity	GO:0005575;GO:0016020;GO:0110165	------	------	------	------	COG2272	I:Lipid transport and metabolism	PF00135.32;PF20434.2	COesterase;BD-FAE	Carboxylesterase family;BD-FAE	extracellular
A5JSX2	-	Prophenoloxidase 2	113828743	A5JSX2_PENVA Prophenoloxidase 2 OS=Penaeus vannamei OX=6689 PE=2 SV=1	0.3409	-1.5526	2.127e-06	down	yes	327.256	959.996	943.443	946.963	989.583	335.634	325.126	321.009	MF:catalytic activity;MF:molecular_function;MF:oxidoreductase activity	GO:0003824;GO:0003674;GO:0016491	------	------	------	------	ENOG4111KTW	Z:Cytoskeleton	PF00372.23;PF03723.18;PF03722.18;PF00264.24	Hemocyanin_M;Hemocyanin_C;Hemocyanin_N;Tyrosinase	Hemocyanin, copper containing domain;Hemocyanin, ig-like domain;Hemocyanin, all-alpha domain;Common central domain of tyrosinase	peroxisomal
A0A423SMP0	C7M84_016538	RNA helicase	113820086	A0A423SMP0_PENVA RNA helicase OS=Penaeus vannamei OX=6689 GN=C7M84_016538 PE=3 SV=1	3.1267	1.6446	0.02588	up	yes	906.21	289.829	334.505	336.093	198.889	1245.5	683.575	789.554	CC:intracellular organelle;CC:organelle;CC:cellular_component;CC:cellular anatomical entityMF:purine ribonucleoside triphosphate binding;MF:molecular_function;MF:binding;MF:nucleic acid binding;MF:RNA-dependent ATPase activity;MF:nucleotide binding;MF:heterocyclic compound binding;MF:nucleoside phosphate binding;MF:anion binding;MF:ion binding;MF:purine nucleotide binding;MF:ATP binding;MF:hydrol…	GO:0043229;GO:0043226;GO:0005575;GO:0110165GO:0035639;GO:0003674;GO:0005488;GO:0003676;GO:0008186;GO:0000166;GO:1901363;GO:1901265;GO:0043168;GO:0043167;GO:0017076;GO:0005524;GO:0016787;GO:0140098;GO:0004386;GO:0036094;GO:0003824;GO:0030554;GO:0097367;GO:0097159;GO:0003724;GO:0032559;GO:0032555;GO:0032553	K12614	DDX6, RCK, DHH1	map03018	RNA degradation	ENOG410XRAZ	L:Replication, recombination and repair	PF00270.33;PF00271.35	DEAD;Helicase_C	DEAD/DEAH box helicase;Helicase conserved C-terminal domain	cytoplasmic
A0A423SEB7	C7M84_019614	FreD	-	A0A423SEB7_PENVA FreD OS=Penaeus vannamei OX=6689 GN=C7M84_019614 PE=4 SV=1	0.1298	-2.9456	0.0008248	down	yes	136.535	1051.53	1197.17	860.838	1096.59	103.089	153.192	153.324	------	------	------	------	------	------	------	------	PF00147.22	Fibrinogen_C	Fibrinogen beta and gamma chains, C-terminal globular domain	lysosomal
I3RMR8	-	KPI2	-	I3RMR8_PENVA KPI2 OS=Penaeus vannamei OX=6689 PE=2 SV=1	0.139	-2.8468	0.000192	down	yes	144.517	1039.92	1072.26	956.028	1091.48	248.779	73.9049	110.866	CC:cellular_component;CC:extracellular region;CC:cellular anatomical entityMF:endopeptidase inhibitor activity;MF:endopeptidase regulator activity;MF:peptidase regulator activity;MF:molecular_function;MF:peptidase inhibitor activity;MF:serine-type endopeptidase inhibitor activity;MF:enzyme inhibitor activity;MF:molecular function regulator;MF:enzyme regulator activity	GO:0005575;GO:0005576;GO:0110165GO:0004866;GO:0061135;GO:0061134;GO:0003674;GO:0030414;GO:0004867;GO:0004857;GO:0098772;GO:0030234	------	------	------	------	ENOG410YP7C;ENOG410ZXUD;ENOG410YKSA;ENOG4111698	S:Function unknown;O:Posttranslational modification, protein turnover, chaperones;O:Posttranslational modification, protein turnover, chaperones	PF07648.19;PF00050.25;PF21287.1	Kazal_2;Kazal_1;CFAI_KAZAL	Kazal-type serine protease inhibitor domain;Kazal-type serine protease inhibitor domain;Complement factor I, KAZAL domain	extracellular
A0A3R7P7D5	C7M84_019118	Putative hemocytin	-	A0A3R7P7D5_PENVA Putative hemocytin OS=Penaeus vannamei OX=6689 GN=C7M84_019118 PE=4 SV=1	0.3463	-1.5299	0.001142	down	yes	303.343	875.914	950.366	760.38	916.997	362.859	237.859	309.312	CC:cellular_component;CC:extracellular region;CC:cellular anatomical entityMF:carbohydrate derivative binding;MF:molecular_function;MF:chitin binding;MF:binding	GO:0005575;GO:0005576;GO:0110165GO:0097367;GO:0003674;GO:0008061;GO:0005488	------	------	------	------	ENOG410XNSK	S:Function unknown	PF13330.10;PF00754.29;PF00094.29;PF08742.15;PF01826.21	Mucin2_WxxW;F5_F8_type_C;VWD;C8;TIL	Mucin-2 protein WxxW repeating region;F5/8 type C domain;von Willebrand factor type D domain;C8 domain;Trypsin Inhibitor like cysteine rich domain	cytoplasmic
A0A423U7W2	C7M84_022086	Putative trifunctional enzyme subunit beta, mitochondrial	113828660	A0A423U7W2_PENVA acetyl-CoA C-acyltransferase OS=Penaeus vannamei OX=6689 GN=C7M84_022086 PE=3 SV=1	0.4379	-1.1913	0.001142	down	yes	327.919	748.811	786.65	760.988	698.796	314.741	260.267	408.75	BP:lipid oxidation;BP:fatty acid metabolic process;BP:fatty acid beta-oxidation;BP:carboxylic acid metabolic process;BP:cellular catabolic process;BP:fatty acid catabolic process;BP:small molecule metabolic process;BP:small molecule catabolic process;BP:cellular lipid catabolic process;BP:organic substance catabolic process;BP:lipid modification;BP:lipid catabolic process;BP:organic substance met…	GO:0034440;GO:0006631;GO:0006635;GO:0019752;GO:0044248;GO:0009062;GO:0044281;GO:0044282;GO:0044242;GO:1901575;GO:0030258;GO:0016042;GO:0071704;GO:0006629;GO:0009987;GO:0032787;GO:0008150;GO:0008152;GO:0072329;GO:0043436;GO:0019395;GO:0044255;GO:0009056;GO:0044238;GO:0006082;GO:0046395;GO:0016054;GO:0044237GO:0043229;GO:0043227;GO:0043226;GO:0005739;GO:0110165;GO:0043231;GO:0005575GO:0003674;GO:00…	K07509	HADHB	map00280;map00071;map00062	Valine, leucine and isoleucine degradation;Fatty acid degradation;Fatty acid elongation	COG0183	I:Lipid transport and metabolism	PF00108.27;PF02803.22	Thiolase_N;Thiolase_C	Thiolase, N-terminal domain;Thiolase, C-terminal domain	mitochondrial
A0A3R7QXB9	C7M84_025145	Laccase 1	-	A0A3R7QXB9_PENVA Laccase 1 OS=Penaeus vannamei OX=6689 GN=C7M84_025145 PE=3 SV=1	0.1707	-2.5505	0.001031	down	yes	153.696	900.551	862.932	771.993	1066.73	140.015	164.95	156.125	MF:cation binding;MF:hydroquinon;MF:transition metal ion binding;MF:metal ion binding;MF:ion binding;MF:catalytic activity;MF:molecular_function;MF:binding;MF:copper ion binding;MF:oxidoreductase activity, acting on diphenols and related substances as donors;MF:oxidoreductase activity, acting on diphenols and related substances as donors, oxygen as acceptor;MF:oxidoreductase activity	GO:0043169;GO:0052716;GO:0046914;GO:0046872;GO:0043167;GO:0003824;GO:0003674;GO:0005488;GO:0005507;GO:0016679;GO:0016682;GO:0016491	------	------	------	------	COG2132	Q:Secondary metabolites biosynthesis, transport and catabolism	PF07731.18;PF00394.26;PF07732.19	Cu-oxidase_2;Cu-oxidase;Cu-oxidase_3	Multicopper oxidase;Multicopper oxidase;Multicopper oxidase	extracellular
A0A0K2CT08	-	Pacifastin light chain-like serine proteinase inhibitor	-	A0A0K2CT08_PENVA Pacifastin light chain-like serine proteinase inhibitor OS=Penaeus vannamei OX=6689 PE=2 SV=1	0.2249	-2.1526	0.001459	down	yes	181.991	809.189	886.214	666.612	874.741	244.225	115.918	185.83	CC:cellular_component;CC:extracellular region;CC:cellular anatomical entityMF:endopeptidase inhibitor activity;MF:endopeptidase regulator activity;MF:peptidase regulator activity;MF:molecular_function;MF:peptidase inhibitor activity;MF:serine-type endopeptidase inhibitor activity;MF:enzyme inhibitor activity;MF:molecular function regulator;MF:enzyme regulator activity	GO:0005575;GO:0005576;GO:0110165GO:0004866;GO:0061135;GO:0061134;GO:0003674;GO:0030414;GO:0004867;GO:0004857;GO:0098772;GO:0030234	------	------	------	------	ENOG410XQNP;ENOG410XVVV	O:Posttranslational modification, protein turnover, chaperones;	PF05375.17;PF00014.27;PF00093.22	Pacifastin_I;Kunitz_BPTI;VWC	Pacifastin inhibitor;Kunitz/Bovine pancreatic trypsin inhibitor domain;von Willebrand factor type C domain	extracellular
A0A3R7PW33	C7M84_002386	Putative fibrillin-2-like	-	A0A3R7PW33_PENVA Putative fibrillin-2-like OS=Penaeus vannamei OX=6689 GN=C7M84_002386 PE=4 SV=1	2.5741	1.3641	0.008392	up	yes	710.716	276.102	308.09	217.143	303.073	623.499	880.252	628.396	CC:cellular_component;CC:extracellular matrix;CC:external encapsulating structure;CC:cellular anatomical entityMF:cation binding;MF:ion binding;MF:molecular_function;MF:binding;MF:metal ion binding;MF:calcium ion binding	GO:0005575;GO:0031012;GO:0030312;GO:0110165GO:0043169;GO:0043167;GO:0003674;GO:0005488;GO:0046872;GO:0005509	K23342	FBN2_3	------	------	ENOG410XSTY	S:Function unknown	PF07645.19;PF12662.11;PF00683.21;PF00008.31;PF12661.11;PF14670.10;PF06247.15;PF12947.11	EGF_CA;cEGF;TB;EGF;hEGF;FXa_inhibition;Plasmod_Pvs28;EGF_3	Calcium-binding EGF domain;Complement Clr-like EGF-like;TB domain;EGF-like domain;Human growth factor-like EGF;Coagulation Factor Xa inhibitory site;Pvs28 EGF domain;EGF domain	cytoplasmic
Q673H2	-	Kazal-type proteinase inhibitor	113803873	Q673H2_PENVA Kazal-type proteinase inhibitor OS=Penaeus vannamei OX=6689 PE=2 SV=1	0.2472	-2.0162	0.003551	down	yes	192.364	778.323	950.517	760.728	623.726	213.151	180.777	183.164	CC:cellular_component;CC:extracellular region;CC:cellular anatomical entityMF:endopeptidase inhibitor activity;MF:endopeptidase regulator activity;MF:peptidase regulator activity;MF:molecular_function;MF:peptidase inhibitor activity;MF:serine-type endopeptidase inhibitor activity;MF:enzyme inhibitor activity;MF:molecular function regulator;MF:enzyme regulator activity	GO:0005575;GO:0005576;GO:0110165GO:0004866;GO:0061135;GO:0061134;GO:0003674;GO:0030414;GO:0004867;GO:0004857;GO:0098772;GO:0030234	------	------	------	------	------	------	PF07648.19;PF00050.25;PF21287.1	Kazal_2;Kazal_1;CFAI_KAZAL	Kazal-type serine protease inhibitor domain;Kazal-type serine protease inhibitor domain;Complement factor I, KAZAL domain	extracellular
A0A3R7LVJ8	C7M84_016391	Glutathione peroxidase	113819894	A0A3R7LVJ8_PENVA Glutathione peroxidase OS=Penaeus vannamei OX=6689 GN=C7M84_016391 PE=3 SV=1	0.3313	-1.5938	0.001785	down	yes	228.888	690.9	634.1	626.777	811.823	254.478	231.775	200.411	BP:response to stimulus;BP:response to stress;BP:biological_process;BP:response to oxidative stressMF:antioxidant activity;MF:peroxidase activity;MF:catalytic activity;MF:molecular_function;MF:oxidoreductase activity, acting on peroxide as acceptor;MF:glutathione peroxidase activity;MF:oxidoreductase activity	GO:0050896;GO:0006950;GO:0008150;GO:0006979GO:0016209;GO:0004601;GO:0003824;GO:0003674;GO:0016684;GO:0004602;GO:0016491	K00432	gpx, btuE, bsaA	map04918;map00480;map05016;map05022;map05014	Thyroid hormone synthesis;Glutathione metabolism;Huntington disease;Pathways of neurodegeneration - multiple diseases;Amyotrophic lateral sclerosis	COG0386	O:Posttranslational modification, protein turnover, chaperones	PF00255.23	GSHPx	Glutathione peroxidase	cytoplasmic
A0A3R7STI2	C7M84_007114	SMB domain-containing protein	113808327	A0A3R7STI2_PENVA SMB domain-containing protein OS=Penaeus vannamei OX=6689 GN=C7M84_007114 PE=4 SV=1	0.2305	-2.1172	0.001888	down	yes	170.912	741.356	743.613	608.787	871.668	137.794	204.75	170.191	BP:primary metabolic process;BP:organonitrogen compound metabolic process;BP:protein metabolic process;BP:macromolecule metabolic process;BP:organic substance metabolic process;BP:nitrogen compound metabolic process;BP:biological_process;BP:metabolic process;BP:proteolysisMF:molecular_function;MF:hydrolase activity;MF:catalytic activity;MF:catalytic activity, acting on a protein;MF:peptidase acti…	GO:0044238;GO:1901564;GO:0019538;GO:0043170;GO:0071704;GO:0006807;GO:0008150;GO:0008152;GO:0006508GO:0003674;GO:0016787;GO:0003824;GO:0140096;GO:0008233;GO:0008234	------	------	------	------	ENOG410YN9K	O:Posttranslational modification, protein turnover, chaperones	------	------	------	extracellular
A0A423TY06	C7M84_025560	C type lectin containing domain protein	113802822	A0A423TY06_PENVA C type lectin containing domain protein OS=Penaeus vannamei OX=6689 GN=C7M84_025560 PE=4 SV=1	0.4868	-1.0386	0.01528	down	yes	283.53	582.45	548.925	481.262	717.162	265.341	327.531	257.718	MF:molecular_function;MF:carbohydrate binding;MF:binding	GO:0003674;GO:0030246;GO:0005488	------	------	------	------	------	------	PF00057.22;PF00059.25	Ldl_recept_a;Lectin_C	Low-density lipoprotein receptor domain class A;Lectin C-type domain	cytoplasmic
A0A3R7PF55	C7M84_022024	Prophenoloxidase activating factor	-	A0A3R7PF55_PENVA Prophenoloxidase activating factor OS=Penaeus vannamei OX=6689 GN=C7M84_022024 PE=3 SV=1	0.2208	-2.1792	0.004473	down	yes	147.198	666.59	692.897	506.622	800.251	190.834	153.515	97.2457	BP:organic substance metabolic process;BP:organonitrogen compound metabolic process;BP:protein metabolic process;BP:macromolecule metabolic process;BP:biological_process;BP:nitrogen compound metabolic process;BP:metabolic process;BP:proteolysis;BP:primary metabolic processMF:serine-type endopeptidase activity;MF:endopeptidase activity;MF:hydrolase activity;MF:serine hydrolase activity;MF:catalyti…	GO:0071704;GO:1901564;GO:0019538;GO:0043170;GO:0008150;GO:0006807;GO:0008152;GO:0006508;GO:0044238GO:0004252;GO:0004175;GO:0016787;GO:0017171;GO:0140096;GO:0003824;GO:0003674;GO:0008233;GO:0008236	------	------	------	------	COG5640	S:Function unknown	PF00089.30;PF18322.5	Trypsin;CLIP_1	Trypsin;Serine protease Clip domain PPAF-2	cytoplasmic
A0A6M4DU43	BigPEN	BigPEN	-	A0A6M4DU43_PENVA BigPEN OS=Penaeus vannamei OX=6689 GN=BigPEN PE=2 SV=1	0.4309	-1.2146	0.005706	down	yes	242.216	562.132	660.231	500.647	525.519	304.888	225.908	195.852	BP:interspecies interaction between organisms;BP:response to biotic stimulus;BP:response to external stimulus;BP:response to external biotic stimulus;BP:biological_process;BP:response to stimulus;BP:response to bacterium;BP:defense response to bacterium;BP:response to stress;BP:defense response to other organism;BP:defense response;BP:response to other organismCC:cytoplasm;CC:cellular_component;C…	GO:0044419;GO:0009607;GO:0009605;GO:0043207;GO:0008150;GO:0050896;GO:0009617;GO:0042742;GO:0006950;GO:0098542;GO:0006952;GO:0051707GO:0005737;GO:0005575;GO:0110165GO:0097367;GO:0003674;GO:0008061;GO:0005488	------	------	------	------	------	------	------	------	------	extracellular
A0A3R7QXH4	C7M84_024903	Myosin heavy chain type 2	113802024	A0A3R7QXH4_PENVA Myosin heavy chain type 2 OS=Penaeus vannamei OX=6689 GN=C7M84_024903 PE=4 SV=1	7768.94	12.9235	0.004886	up	yes	776.894	0.1	0.1	0.1	0.1	1029.55	746.31	554.819	CC:macromolecular complex;CC:cellular_component;CC:myosin complexMF:anion binding;MF:small molecule binding;MF:molecular_function;MF:adenyl nucleotide binding;MF:purine ribonucleoside triphosphate binding;MF:organic cyclic compound binding;MF:nucleotide binding;MF:ribonucleotide binding;MF:carbohydrate derivative binding;MF:adenyl ribonucleotide binding;MF:nucleoside phosphate binding;MF:purine r…	GO:0032991;GO:0005575;GO:0016459GO:0043168;GO:0036094;GO:0003674;GO:0030554;GO:0035639;GO:0097159;GO:0000166;GO:0032553;GO:0097367;GO:0032559;GO:1901265;GO:0032555;GO:0017076;GO:0043167;GO:1901363;GO:0005524;GO:0005488	K17751	MYH6_7	map04814;map04260;map04261;map04919;map04022;map05416;map05414;map05410	Motor proteins;Cardiac muscle contraction;Adrenergic signaling in cardiomyocytes;Thyroid hormone signaling pathway;cGMP-PKG signaling pathway;Viral myocarditis;Dilated cardiomyopathy;Hypertrophic cardiomyopathy	COG5022	Z:Cytoskeleton	PF01576.23	Myosin_tail_1	Myosin tail	cytoplasmic
A0A385L3L9	LdlrCTL	LdlrCTL	-	A0A385L3L9_PENVA LdlrCTL OS=Penaeus vannamei OX=6689 GN=LdlrCTL PE=2 SV=1	0.1456	-2.7799	8.083e-05	down	yes	97.6546	670.752	644.905	685.293	682.057	161.024	53.8967	78.0431	MF:molecular_function;MF:carbohydrate binding;MF:binding	GO:0003674;GO:0030246;GO:0005488	------	------	------	------	ENOG410XPJ1;ENOG4111FAE	S:Function unknown;U:Intracellular trafficking, secretion, and vesicular transport	PF00059.25	Lectin_C	Lectin C-type domain	extracellular
A0A3R7QVL2	C7M84_001412	Uncharacterized protein	113817061	A0A3R7QVL2_PENVA Uncharacterized protein OS=Penaeus vannamei OX=6689 GN=C7M84_001412 PE=4 SV=1	0.000134	-12.8655	0.0232	down	yes	0.1	746.113	712.557	402.981	1122.8	0.1	0.1	0.1	MF:molecular_function;MF:carbohydrate binding;MF:binding	GO:0003674;GO:0030246;GO:0005488	------	------	------	------	------	------	------	------	------	extracellular
A0A423TAK5	C7M84_008139	Uncharacterized protein	113809546	A0A423TAK5_PENVA Uncharacterized protein OS=Penaeus vannamei OX=6689 GN=C7M84_008139 PE=4 SV=1	0.4009	-1.3187	0.003207	down	yes	213.195	531.824	566.56	433.261	595.651	203.806	209.993	225.785	------	------	------	------	------	------	------	------	------	------	------	cytoplasmic
A0A3R7PBU1	C7M84_021514	Alpha-2-macroglobulin	113827875	A0A3R7PBU1_PENVA Alpha-2-macroglobulin OS=Penaeus vannamei OX=6689 GN=C7M84_021514 PE=4 SV=1	0.2889	-1.7914	0.004729	down	yes	165.91	574.202	701.264	454.849	566.493	182.845	151.275	163.612	CC:cellular_component;CC:cellular anatomical entity;CC:extracellular spaceMF:endopeptidase inhibitor activity;MF:endopeptidase regulator activity;MF:peptidase regulator activity;MF:molecular_function;MF:peptidase inhibitor activity;MF:serine-type endopeptidase inhibitor activity;MF:enzyme inhibitor activity;MF:molecular function regulator;MF:enzyme regulator activity	GO:0005575;GO:0110165;GO:0005615GO:0004866;GO:0061135;GO:0061134;GO:0003674;GO:0030414;GO:0004867;GO:0004857;GO:0098772;GO:0030234	------	------	------	------	ENOG410XRED;COG2373	S:Function unknown;	PF17791.5;PF07703.18;PF01835.23;PF17789.5	MG3;A2M_BRD;MG2;MG4	Macroglobulin domain MG3;Alpha-2-macroglobulin bait region domain;MG2 domain;Macroglobulin domain MG4	extracellular
A0A3R7PNF4	C7M84_003805	MARVEL domain-containing protein	113804226	A0A3R7PNF4_PENVA MARVEL domain-containing protein OS=Penaeus vannamei OX=6689 GN=C7M84_003805 PE=4 SV=1	0.1525	-2.7131	0.006039	down	yes	97.6781	640.368	696.271	446.326	778.508	136.991	62.9945	93.0492	CC:cellular_component;CC:membrane;CC:cellular anatomical entity	GO:0005575;GO:0016020;GO:0110165	------	------	------	------	ENOG4111IAF	S:Function unknown	PF01284.27	MARVEL	Membrane-associating domain	extracellular
A0A423SG35	C7M84_019013	Histone H2A	113823977	A0A423SG35_PENVA Histone H2A OS=Penaeus vannamei OX=6689 GN=C7M84_019013 PE=3 SV=1	0.4837	-1.0478	0.03606	down	yes	235.59	487.043	635.51	400.662	424.959	182.286	291.737	232.747	CC:macromolecular complex;CC:intracellular membrane-bounded organelle;CC:protein-DNA complex;CC:nucleus;CC:cellular_component;CC:intracellular organelle;CC:nucleosome;CC:membrane-bounded organelle;CC:organelle;CC:cellular anatomical entityMF:structural constituent of chromatin;MF:organic cyclic compound binding;MF:DNA binding;MF:heterocyclic compound binding;MF:structural molecule activity;MF:mol…	GO:0032991;GO:0043231;GO:0032993;GO:0005634;GO:0005575;GO:0043229;GO:0000786;GO:0043227;GO:0043226;GO:0110165GO:0030527;GO:0097159;GO:0003677;GO:1901363;GO:0005198;GO:0003674;GO:0005488;GO:0005515;GO:0003676;GO:0046983;GO:0046982	K11251	H2A	map05034;map03082;map05322;map04217;map04613	Alcoholism;ATP-dependent chromatin remodeling;Systemic lupus erythematosus;Necroptosis;Neutrophil extracellular trap formation	COG5262	C:Energy production and conversion	PF00125.28;PF16211.9	Histone;Histone_H2A_C	Core histone H2A/H2B/H3/H4;C-terminus of histone H2A	nuclear
A0A3R7PQK0	C7M84_001777	Uncharacterized protein	113821609	A0A3R7PQK0_PENVA Uncharacterized protein OS=Penaeus vannamei OX=6689 GN=C7M84_001777 PE=4 SV=1	0.2571	-1.9596	0.004352	down	yes	146.033	567.975	477.422	522.362	704.141	114.027	137.287	186.786	------	------	------	------	------	------	------	------	------	------	------	cytoplasmic
A0A3R7QF35	C7M84_016595	Peroxinectin	113820161	A0A3R7QF35_PENVA Peroxinectin OS=Penaeus vannamei OX=6689 GN=C7M84_016595 PE=4 SV=1	0.391	-1.3548	0.04617	down	yes	196.559	502.663	410.588	571.626	525.774	167.473	46.8629	375.34	BP:response to stimulus;BP:response to stress;BP:response to oxidative stress;BP:biological_processMF:cation binding;MF:oxidoreductase activity, acting on peroxide as acceptor;MF:heme binding;MF:tetrapyrrole binding;MF:organic cyclic compound binding;MF:antioxidant activity;MF:heterocyclic compound binding;MF:ion binding;MF:catalytic activity;MF:molecular_function;MF:binding;MF:metal ion binding;…	GO:0050896;GO:0006950;GO:0006979;GO:0008150GO:0043169;GO:0016684;GO:0020037;GO:0046906;GO:0097159;GO:0016209;GO:1901363;GO:0043167;GO:0003824;GO:0003674;GO:0005488;GO:0046872;GO:0004601;GO:0016491	K19511	PXDN, VPO1	------	------	ENOG410XPZ3	S:Function unknown	PF03098.19	An_peroxidase	Animal haem peroxidase	lysosomal
A0A3R7Q840	C7M84_010737	Masquerade-like serine proteinase-like protein 3	113812814	A0A3R7Q840_PENVA Masquerade-like serine proteinase-like protein 3 OS=Penaeus vannamei OX=6689 GN=C7M84_010737 PE=3 SV=1	0.3046	-1.715	0.001893	down	yes	161.87	531.34	573.089	446.203	574.728	177.977	199.63	108.004	BP:organic substance metabolic process;BP:organonitrogen compound metabolic process;BP:protein metabolic process;BP:macromolecule metabolic process;BP:biological_process;BP:nitrogen compound metabolic process;BP:metabolic process;BP:proteolysis;BP:primary metabolic processMF:serine-type endopeptidase activity;MF:endopeptidase activity;MF:hydrolase activity;MF:serine hydrolase activity;MF:catalyti…	GO:0071704;GO:1901564;GO:0019538;GO:0043170;GO:0008150;GO:0006807;GO:0008152;GO:0006508;GO:0044238GO:0004252;GO:0004175;GO:0016787;GO:0017171;GO:0140096;GO:0003824;GO:0003674;GO:0008233;GO:0008236	------	------	------	------	COG5640	O:Posttranslational modification, protein turnover, chaperones	PF00089.30;PF18322.5	Trypsin;CLIP_1	Trypsin;Serine protease Clip domain PPAF-2	extracellular
A0A3R7M018	C7M84_012599	Skeletal muscle actin 8	-	A0A3R7M018_PENVA Skeletal muscle actin 8 OS=Penaeus vannamei OX=6689 GN=C7M84_012599 PE=3 SV=1	3.0149	1.5921	0.01654	up	yes	508.776	168.754	14.6806	307.937	183.644	487.827	522.581	515.921	------	------	K12314	ACTC1	map04814;map05414;map04261;map04260;map05410	Motor proteins;Dilated cardiomyopathy;Adrenergic signaling in cardiomyocytes;Cardiac muscle contraction;Hypertrophic cardiomyopathy	COG5277	Z:Cytoskeleton	PF00022.23	Actin	Actin	cytoplasmic
A0A423T5J3	C7M84_009863	Uncharacterized protein	113811695	A0A423T5J3_PENVA Uncharacterized protein (Fragment) OS=Penaeus vannamei OX=6689 GN=C7M84_009863 PE=4 SV=1	2.2017	1.1386	0.02694	up	yes	451.646	205.135	187.679	175.265	252.46	489.841	319.272	545.826	MF:molecular_function;MF:carbohydrate binding;MF:binding	GO:0003674;GO:0030246;GO:0005488	------	------	------	------	------	------	------	------	------	mitochondrial
A0A3R7PWD8	C7M84_020583	Endothelin-converting enzyme-like 1	113826499	A0A3R7PWD8_PENVA Endothelin-converting enzyme-like 1 OS=Penaeus vannamei OX=6689 GN=C7M84_020583 PE=3 SV=1	0.2062	-2.2779	0.01419	down	yes	110.016	533.569	525.74	362.527	712.44	86.0081	113.34	130.7	BP:nitrogen compound metabolic process;BP:organic substance metabolic process;BP:proteolysis;BP:biological_process;BP:metabolic process;BP:primary metabolic process;BP:organonitrogen compound metabolic process;BP:protein metabolic process;BP:macromolecule metabolic processCC:membrane;CC:cellular anatomical entity;CC:cellular_componentMF:endopeptidase activity;MF:molecular_function;MF:binding;MF:p…	GO:0006807;GO:0071704;GO:0006508;GO:0008150;GO:0008152;GO:0044238;GO:1901564;GO:0019538;GO:0043170GO:0016020;GO:0110165;GO:0005575GO:0004175;GO:0003674;GO:0005488;GO:0008233;GO:0008237;GO:0043169;GO:0043167;GO:0046872;GO:0016787;GO:0004222;GO:0140096;GO:0003824	------	------	------	------	------	------	PF01431.25;PF05649.17	Peptidase_M13;Peptidase_M13_N	Peptidase family M13;Peptidase family M13	plasma membrane
A0A423TGH7	C7M84_005871	Uncharacterized protein	113806768	A0A423TGH7_PENVA Uncharacterized protein OS=Penaeus vannamei OX=6689 GN=C7M84_005871 PE=4 SV=1	0.1682	-2.5718	0.002426	down	yes	91.0881	541.467	650.752	461.26	512.389	159.347	59.2012	54.7161	CC:cellular_component;CC:membrane;CC:cellular anatomical entity	GO:0005575;GO:0016020;GO:0110165	------	------	------	------	------	------	------	------	------	peroxisomal
A0A3R7QZ52	C7M84_022545	C-type lectin 2	113829161	A0A3R7QZ52_PENVA C-type lectin 2 OS=Penaeus vannamei OX=6689 GN=C7M84_022545 PE=4 SV=1	0.4804	-1.0577	0.003503	down	yes	188.361	392.078	397.392	342.795	436.048	152.441	216.679	195.963	MF:molecular_function;MF:carbohydrate binding;MF:binding	GO:0003674;GO:0030246;GO:0005488	------	------	------	------	------	------	------	------	------	cytoplasmic
A0A423T3Q1	C7M84_010822	Protein stum	113812902	A0A423T3Q1_PENVA Protein stum OS=Penaeus vannamei OX=6689 GN=C7M84_010822 PE=4 SV=1	2.1408	1.0982	0.01343	up	yes	388.138	181.306	153.608	142.762	247.547	456.73	335.326	372.358	CC:cellular_component;CC:membrane;CC:cellular anatomical entity	GO:0005575;GO:0016020;GO:0110165	------	------	------	------	ENOG4111KZQ	S:Function unknown	PF15795.9	Spec3	Ectodermal ciliogenesis protein	cytoplasmic
A0A3R7QYB5	C7M84_023725	Putative leupaxin isoform X1	113799969	A0A3R7QYB5_PENVA Transforming growth factor beta-1-induced transcript 1 protein OS=Penaeus vannamei OX=6689 GN=C7M84_023725 PE=3 SV=1	5663.03	12.4674	0.002197	up	yes	566.303	0.1	0.1	0.1	0.1	410.986	604.463	683.461	CC:cytoskeleton;CC:intracellular non-membrane-bounded organelle;CC:cellular_component;CC:intracellular organelle;CC:non-membrane-bounded organelle;CC:organelle;CC:cellular anatomical entityMF:cation binding;MF:ion binding;MF:molecular_function;MF:binding;MF:metal ion binding	GO:0005856;GO:0043232;GO:0005575;GO:0043229;GO:0043228;GO:0043226;GO:0110165GO:0043169;GO:0043167;GO:0003674;GO:0005488;GO:0046872	K05760	PXN	map05205;map05165;map05203;map05163;map04510;map05135;map05131;map04370;map05170;map04670;map04062;map05100;map04810	Proteoglycans in cancer;Human papillomavirus infection;Viral carcinogenesis;Human cytomegalovirus infection;Focal adhesion;Yersinia infection;Shigellosis;VEGF signaling pathway;Human immunodeficiency virus 1 infection;Leukocyte transendothelial migration;Chemokine signaling pathway;Bacterial invasion of epithelial cells;Regulation of actin cytoskeleton	ENOG410XRD4	S:Function unknown	PF00412.26	LIM	LIM domain	cytoplasmic
A0A3R7MLJ1	C7M84_021888	Uncharacterized protein	113828411	A0A3R7MLJ1_PENVA Uncharacterized protein (Fragment) OS=Penaeus vannamei OX=6689 GN=C7M84_021888 PE=3 SV=1	0.3975	-1.331	0.002115	down	yes	150.7	379.128	380.081	427.517	329.785	155.849	121.191	175.059	BP:organelle organization;BP:cytoskeleton organization;BP:actin filament-based process;BP:cellular process;BP:actin cytoskeleton organization;BP:biological_process;BP:cellular component organization;BP:cellular component organization or biogenesisMF:molecular_function;MF:cytoskeletal protein binding;MF:actin filament binding;MF:actin binding;MF:protein binding;MF:macromolecular complex binding;MF…	GO:0006996;GO:0007010;GO:0030029;GO:0009987;GO:0030036;GO:0008150;GO:0016043;GO:0071840GO:0003674;GO:0008092;GO:0051015;GO:0003779;GO:0005515;GO:0044877;GO:0005488	K04437	FLNA	map05205;map04510;map04010;map05132	Proteoglycans in cancer;Focal adhesion;MAPK signaling pathway;Salmonella infection	COG5069	S:Function unknown	PF00630.23	Filamin	Filamin/ABP280 repeat	cytoplasmic
A0A3R7QBB5	C7M84_019727	Methionine adenosyltransferase 2 subunit beta	113825091	A0A3R7QBB5_PENVA Methionine adenosyltransferase 2 subunit beta OS=Penaeus vannamei OX=6689 GN=C7M84_019727 PE=3 SV=1	2.0887	1.0626	0.01213	up	yes	347.335	166.289	108.107	226.817	163.943	342.019	390.523	309.462	BP:organic substance metabolic process;BP:organic substance biosynthetic process;BP:sulfur compound biosynthetic process;BP:S-adenosylmethionine biosynthetic process;BP:cellular process;BP:cellular metabolic process;BP:cellular biosynthetic process;BP:biosynthetic process;BP:sulfur compound metabolic process;BP:small molecule metabolic process;BP:metabolic process;BP:biological_process;BP:one-car…	GO:0071704;GO:1901576;GO:0044272;GO:0006556;GO:0009987;GO:0044237;GO:0044249;GO:0009058;GO:0006790;GO:0044281;GO:0008152;GO:0008150;GO:0006730;GO:0046500GO:0003674;GO:0003824;GO:0016740	K00789	metK, MAT	map00270;map01240	Cysteine and methionine metabolism;Biosynthesis of cofactors	COG1091	M:Cell wall/membrane/envelope biogenesis	PF04321.21;PF01370.25;PF16363.9;PF02719.19;PF07993.16;PF01073.23	RmlD_sub_bind;Epimerase;GDP_Man_Dehyd;Polysacc_synt_2;NAD_binding_4;3Beta_HSD	RmlD substrate binding domain;NAD dependent epimerase/dehydratase family;GDP-mannose 4,6 dehydratase;Polysaccharide biosynthesis protein;Male sterility protein;3-beta hydroxysteroid dehydrogenase/isomerase family	mitochondrial
A0A3R7M956	C7M84_011249	Beta-1,3-glucan-binding protein	-	A0A3R7M956_PENVA Beta-1,3-glucan-binding protein OS=Penaeus vannamei OX=6689 GN=C7M84_011249 PE=4 SV=1	0.3358	-1.5743	0.005698	down	yes	125.479	373.706	313.859	405.454	401.806	168.786	56.4304	151.221	MF:lipid transporter activity;MF:transporter activity;MF:molecular_function	GO:0005319;GO:0005215;GO:0003674	------	------	------	------	ENOG410XR10	S:Function unknown	PF01347.26;PF09172.15	Vitellogenin_N;Vit_open_b-sht	Lipoprotein amino terminal region;Vitellinogen, open beta-sheet	extracellular
A0A3R7Q2D4	C7M84_015278	cGMP-dependent protein kinase	-	A0A3R7Q2D4_PENVA cGMP-dependent protein kinase OS=Penaeus vannamei OX=6689 GN=C7M84_015278 PE=3 SV=1	2.7151	1.441	0.0003179	up	yes	355.224	130.831	146.726	93.5585	152.209	345.1	359.541	361.031	BP:phosphorylation;BP:cellular process;BP:phosphorus metabolic process;BP:biological_process;BP:metabolic process;BP:cellular metabolic process;BP:phosphate-containing compound metabolic processMF:purine ribonucleoside triphosphate binding;MF:molecular_function;MF:binding;MF:cGMP-dependent protein kinase activity;MF:cyclic nucleotide-dependent protein kinase activity;MF:heterocyclic compound bind…	GO:0016310;GO:0009987;GO:0006793;GO:0008150;GO:0008152;GO:0044237;GO:0006796GO:0035639;GO:0003674;GO:0005488;GO:0004692;GO:0004690;GO:1901363;GO:1901265;GO:0043168;GO:0004674;GO:0000166;GO:0032561;GO:0016740;GO:0004672;GO:0017076;GO:0005524;GO:0016301;GO:0140096;GO:0036094;GO:0003824;GO:0030553;GO:0030551;GO:0043167;GO:0097367;GO:0097159;GO:0030554;GO:0019001;GO:0032559;GO:0016772;GO:0032555;GO:0…	K07376	PRKG1	map04714;map04970;map04540;map04270;map04713;map04923;map04022;map04740;map04730;map04611	Thermogenesis;Salivary secretion;Gap junction;Vascular smooth muscle contraction;Circadian entrainment;Regulation of lipolysis in adipocytes;cGMP-PKG signaling pathway;Olfactory transduction;Long-term depression;Platelet activation	ENOG410XPQQ	J:Translation, ribosomal structure and biogenesis	PF00069.29;PF07714.21;PF00027.33	Pkinase;PK_Tyr_Ser-Thr;cNMP_binding	Protein kinase domain;Protein tyrosine and serine/threonine kinase;Cyclic nucleotide-binding domain	cytoplasmic
A0A423U674	C7M84_022599	Prostaglandin reductase 1	113829236	A0A423U674_PENVA Prostaglandin reductase 1 OS=Penaeus vannamei OX=6689 GN=C7M84_022599 PE=3 SV=1	2.2462	1.1675	0.01192	up	yes	333.413	148.434	203.025	135.175	107.101	297.214	307.385	395.64	CC:cytoplasm;CC:cellular_component;CC:cellular anatomical entityMF:13-prostaglandin reductase activity;MF:oxidoreductase activity, acting on CH-OH group of donors;MF:oxidoreductase activity, acting on the CH-CH group of donors, NAD or NADP as acceptor;MF:oxidoreductase activity, acting on the CH-OH group of donors, NAD or NADP as acceptor;MF:oxidoreductase activity, acting on the CH-CH group of d…	GO:0005737;GO:0005575;GO:0110165GO:0036132;GO:0016614;GO:0016628;GO:0016616;GO:0016627;GO:0003824;GO:0003674;GO:0047522;GO:0032440;GO:0016491	K13948	PTGR1, LTB4DH	map00590	Arachidonic acid metabolism	COG2130	S:Function unknown	PF16884.9;PF00107.30;PF13602.10	ADH_N_2;ADH_zinc_N;ADH_zinc_N_2	N-terminal domain of oxidoreductase;Zinc-binding dehydrogenase;Zinc-binding dehydrogenase	cytoplasmic
A0A3R7MT54	C7M84_018532	receptor protein-tyrosine kinase	113823280	A0A3R7MT54_PENVA receptor protein-tyrosine kinase OS=Penaeus vannamei OX=6689 GN=C7M84_018532 PE=4 SV=1	0.3149	-1.667	0.0009612	down	yes	115.293	366.14	411.304	369.83	317.287	96.1723	124.684	125.022	BP:ERBB signaling pathway;BP:cell surface receptor signaling pathway;BP:enzyme linked receptor protein signaling pathway;BP:transmembrane receptor protein tyrosine kinase signaling pathway;BP:regulation of biological process;BP:reproduction;BP:biological regulation;BP:cellular process;BP:regulation of cellular process;BP:biological_process;BP:signal transductionCC:plasma membrane region;CC:membra…	GO:0038127;GO:0007166;GO:0007167;GO:0007169;GO:0050789;GO:0000003;GO:0065007;GO:0009987;GO:0050794;GO:0008150;GO:0007165GO:0098590;GO:0016020;GO:0110165;GO:0005575GO:0005488;GO:0038023;GO:0035639;GO:1901363;GO:0060089;GO:0003674;GO:0043167;GO:1901265;GO:0043168;GO:0004714;GO:0000166;GO:0016740;GO:0004713;GO:0004672;GO:0017076;GO:0016301;GO:0140096;GO:0036094;GO:0003824;GO:0030554;GO:0016773;GO:00…	K04361	EGFR, ERBB1	map05214;map05215;map05165;map05210;map05163;map05212;map05213;map04015;map04014;map04540;map05218;map04010;map04013;map04012;map04934;map04072;map04214;map04810;map04921;map05160;map05131;map04926;map05171;map04928;map05226;map05223;map05207;map05206;map05205;map04510;map05200;map05219;map04068;map05225;map04020;map05224;map04320;map04912;map04066;map04144;map05208;map01521;map04915;map05120;map…	Glioma;Prostate cancer;Human papillomavirus infection;Colorectal cancer;Human cytomegalovirus infection;Pancreatic cancer;Endometrial cancer;Rap1 signaling pathway;Ras signaling pathway;Gap junction;Melanoma;MAPK signaling pathway;MAPK signaling pathway - fly;ErbB signaling pathway;Cushing syndrome;Phospholipase D signaling pathway;Apoptosis - fly;Regulation of actin cytoskeleton;Oxytocin signali…	ENOG410XNSR	T:Signal transduction mechanisms	PF01425.25;PF01030.28;PF00757.24;PF14843.10	Amidase;Recep_L_domain;Furin-like;GF_recep_IV	Amidase;Receptor L domain;Furin-like cysteine rich region;Growth factor receptor domain IV	extracellular
A0A423TJM1	C7M84_004730	CD63 antigen	113805361	A0A423TJM1_PENVA CD63 antigen OS=Penaeus vannamei OX=6689 GN=C7M84_004730 PE=4 SV=1	0.3531	-1.5019	0.001312	down	yes	122.181	346.045	337.749	351.308	349.079	149.879	149.68	66.9853	CC:cellular_component;CC:membrane;CC:cellular anatomical entity	GO:0005575;GO:0016020;GO:0110165	K06497	CD63, MLA1, TSPAN30	map05205;map04142	Proteoglycans in cancer;Lysosome	ENOG4111IRY	S:Function unknown	PF00335.24	Tetraspanin	Tetraspanin family	plasma membrane
A0A3R7Q462	C7M84_009725	Tryptophan synthase beta chain-like PALP domain-containing protein	-	A0A3R7Q462_PENVA L-serine deaminase OS=Penaeus vannamei OX=6689 GN=C7M84_009725 PE=4 SV=1	2.1801	1.1244	0.0009187	up	yes	317.381	145.581	173.899	150.252	112.591	332.217	314.609	305.319	BP:carboxylic acid metabolic process;BP:cellular biosynthetic process;BP:nitrogen compound metabolic process;BP:small molecule metabolic process;BP:small molecule biosynthetic process;BP:serine family amino acid metabolic process;BP:organic substance biosynthetic process;BP:cellular amino acid metabolic process;BP:organic substance metabolic process;BP:alpha-amino acid metabolic process;BP:alpha-…	GO:0019752;GO:0044249;GO:0006807;GO:0044281;GO:0044283;GO:0009069;GO:1901576;GO:0006520;GO:0071704;GO:1901605;GO:1901607;GO:0000096;GO:0008652;GO:0000097;GO:0009987;GO:0009058;GO:0008150;GO:0008152;GO:0043436;GO:0009070;GO:0044238;GO:1901564;GO:1901566;GO:0006082;GO:0044272;GO:0046394;GO:0016053;GO:0044237;GO:0006534;GO:0019344;GO:0006790	K01754	E4.3.1.19, ilvA, tdcB	map00260;map00290	Glycine, serine and threonine metabolism;Valine, leucine and isoleucine biosynthesis	COG1171	E:Amino acid transport and metabolism	PF00291.29	PALP	Pyridoxal-phosphate dependent enzyme	cytoplasmic
A0A3R7Q0J4	C7M84_016594	Peroxinectin	113820150	A0A3R7Q0J4_PENVA Peroxinectin (Fragment) OS=Penaeus vannamei OX=6689 GN=C7M84_016594 PE=4 SV=1	0.3259	-1.6175	0.003885	down	yes	110.671	339.539	362.49	275.492	380.634	136.845	71.2459	123.922	BP:response to stimulus;BP:response to stress;BP:response to oxidative stress;BP:biological_processMF:cation binding;MF:oxidoreductase activity, acting on peroxide as acceptor;MF:heme binding;MF:tetrapyrrole binding;MF:organic cyclic compound binding;MF:antioxidant activity;MF:heterocyclic compound binding;MF:ion binding;MF:catalytic activity;MF:molecular_function;MF:binding;MF:metal ion binding;…	GO:0050896;GO:0006950;GO:0006979;GO:0008150GO:0043169;GO:0016684;GO:0020037;GO:0046906;GO:0097159;GO:0016209;GO:1901363;GO:0043167;GO:0003824;GO:0003674;GO:0005488;GO:0046872;GO:0004601;GO:0016491	K19511	PXDN, VPO1	------	------	ENOG410XPZ3	S:Function unknown	PF03098.19	An_peroxidase	Animal haem peroxidase	plasma membrane
A0A3R7M0I8	C7M84_012158	C type lectin containing domain protein	113814585	A0A3R7M0I8_PENVA C type lectin containing domain protein OS=Penaeus vannamei OX=6689 GN=C7M84_012158 PE=4 SV=1	0.2925	-1.7735	0.008362	down	yes	101.764	347.894	406.233	252.306	385.143	131.679	76.6553	96.9577	------	------	------	------	------	------	------	------	PF00059.25;PF00057.22	Lectin_C;Ldl_recept_a	Lectin C-type domain;Low-density lipoprotein receptor domain class A	extracellular
A0A423SIM0	C7M84_018003	Putative nodal modulator 1	113822422	A0A423SIM0_PENVA Putative nodal modulator 1 OS=Penaeus vannamei OX=6689 GN=C7M84_018003 PE=1 SV=1	0.4803	-1.058	0.01476	down	yes	145.161	302.226	343.382	253.308	309.987	157.909	185.594	91.9801	CC:membrane;CC:cellular_component;CC:extracellular region;CC:cellular anatomical entityMF:carbohydrate binding;MF:molecular_function;MF:binding	GO:0016020;GO:0005575;GO:0005576;GO:0110165GO:0030246;GO:0003674;GO:0005488	K26500	NOMO1_2_3	------	------	ENOG410XTI0	S:Function unknown	PF13620.10;PF17210.7;PF13715.10;PF17802.5;PF09430.14;PF14686.10	CarboxypepD_reg;SdrD_B;CarbopepD_reg_2;SpaA;EMC7_beta-sandw;fn3_3	Carboxypeptidase regulatory-like domain;SdrD B-like domain;CarboxypepD_reg-like domain;Prealbumin-like fold domain;ER membrane protein complex subunit 7, beta-sandwich domain;Polysaccharide lyase family 4, domain II	plasma membrane
A0A3R7NP48	C7M84_019121	Uncharacterized protein	113824178	A0A3R7NP48_PENVA Uncharacterized protein OS=Penaeus vannamei OX=6689 GN=C7M84_019121 PE=4 SV=1	0.2281	-2.1323	0.002129	down	yes	81.9098	359.051	288.329	400.818	388.006	114.443	72.2741	59.0122	------	------	------	------	------	------	ENOG410XNSK;ENOG410YCTF	S:Function unknown;	PF00094.29;PF08742.15	VWD;C8	von Willebrand factor type D domain;C8 domain	cytoplasmic
A0A3R7NKL7	C7M84_021516	Uncharacterized protein	113827882	A0A3R7NKL7_PENVA Uncharacterized protein OS=Penaeus vannamei OX=6689 GN=C7M84_021516 PE=4 SV=1	0.0002388	-12.0319	0.001084	down	yes	0.1	418.795	452.955	320.953	482.477	0.1	0.1	0.1	CC:cellular_component;CC:membrane;CC:cellular anatomical entity	GO:0005575;GO:0016020;GO:0110165	------	------	------	------	------	------	------	------	------	extracellular
A0A2R3SJZ1	ALF5	Anti-lipopolisaccharide factor 5	113810045	A0A2R3SJZ1_PENVA Anti-lipopolisaccharide factor 5 OS=Penaeus vannamei OX=6689 GN=ALF5 PE=2 SV=1	0.3746	-1.4166	0.006465	down	yes	113.829	303.891	269.342	267.519	374.812	128.834	113.268	99.3848	------	------	------	------	------	------	------	------	PF11630.12	Anti-LPS-SCYG	Anti-lipopolysaccharide factor/Scygonadin	extracellular
Q283P3	-	Anti-lipopolysaccharide VV-R isoform	113800363	Q283P3_PENVA Anti-lipopolysaccharide VV-R isoform OS=Penaeus vannamei OX=6689 PE=2 SV=1	0.1778	-2.4917	0.001051	down	yes	60.8896	342.37	386.497	340.579	300.035	75.9483	18.0277	88.693	------	------	------	------	------	------	------	------	PF11630.12	Anti-LPS-SCYG	Anti-lipopolysaccharide factor/Scygonadin	extracellular
A0A7L9R3L1	CruIII-3	Type III crustin cruIII-3	-	A0A7L9R3L1_PENVA Type III crustin cruIII-3 OS=Penaeus vannamei OX=6689 GN=CruIII-3 PE=2 SV=1	0.2687	-1.8959	0.00139	down	yes	82.9095	308.549	310.052	338.173	277.422	98.5812	111.68	38.4669	CC:cellular_component;CC:extracellular region;CC:cellular anatomical entityMF:enzyme regulator activity;MF:peptidase regulator activity;MF:molecular_function;MF:peptidase inhibitor activity;MF:enzyme inhibitor activity;MF:molecular function regulator	GO:0005575;GO:0005576;GO:0110165GO:0030234;GO:0061134;GO:0003674;GO:0030414;GO:0004857;GO:0098772	------	------	------	------	------	------	PF00095.25	WAP	WAP-type	extracellular
A0A3R7QBN0	C7M84_019457	Crustacyanin subunit C	113824715	A0A3R7QBN0_PENVA Crustacyanin subunit C OS=Penaeus vannamei OX=6689 GN=C7M84_019457 PE=3 SV=1	0.4226	-1.2426	0.002676	down	yes	113.89	269.505	245.592	270.516	292.408	128.333	75.9355	137.402	MF:pigment binding;MF:molecular_function;MF:binding	GO:0031409;GO:0003674;GO:0005488	K03098	APOD	------	------	COG3040	M:Cell wall/membrane/envelope biogenesis	PF00061.27;PF08212.16	Lipocalin;Lipocalin_2	Lipocalin / cytosolic fatty-acid binding protein family;Lipocalin-like domain	lysosomal
A0A3R7LUE7	C7M84_017460	Uncharacterized protein	113821479	A0A3R7LUE7_PENVA Uncharacterized protein OS=Penaeus vannamei OX=6689 GN=C7M84_017460 PE=4 SV=1	2.3831	1.2528	0.002322	up	yes	263.4	110.528	89.3896	93.7783	148.415	266.636	242.128	281.436	------	------	------	------	------	------	------	------	------	------	------	nuclear
A0A3R7PQX9	C7M84_007204	C-type lectin 2	113808481	A0A3R7PQX9_PENVA C-type lectin 2 OS=Penaeus vannamei OX=6689 GN=C7M84_007204 PE=4 SV=1	0.0003262	-11.582	0.001069	down	yes	0.1	306.535	240.803	313.053	365.748	0.1	0.1	0.1	MF:molecular_function;MF:carbohydrate binding;MF:binding	GO:0003674;GO:0030246;GO:0005488	------	------	------	------	ENOG411018J;ENOG410XPJ1	S:Function unknown;	PF00059.25	Lectin_C	Lectin C-type domain	mitochondrial
A0A423U4K6	C7M84_023192	Uncharacterized protein	113829961	A0A423U4K6_PENVA Uncharacterized protein OS=Penaeus vannamei OX=6689 GN=C7M84_023192 PE=3 SV=1	0.3539	-1.4986	0.009123	down	yes	78.7215	222.422	214.691	226.675	225.899	131.005	26.56	78.5994	CC:cellular_component;CC:membrane;CC:cellular anatomical entity	GO:0005575;GO:0016020;GO:0110165	K17768	TOM70	map04137	Mitophagy - animal	ENOG410YVNZ	U:Intracellular trafficking, secretion, and vesicular transport	PF00515.32;PF07719.21;PF13414.10	TPR_1;TPR_2;TPR_11	Tetratricopeptide repeat;Tetratricopeptide repeat;TPR repeat	cytoplasmic
A0A423S9R2	C7M84_021346	Alpha-2-macroglobulin	113827612	A0A423S9R2_PENVA Alpha-2-macroglobulin OS=Penaeus vannamei OX=6689 GN=C7M84_021346 PE=4 SV=1	0.3658	-1.4509	0.03154	down	yes	80.5372	220.159	152.822	225.65	282.005	43.3824	117.176	81.0535	CC:cellular_component;CC:cellular anatomical entity;CC:extracellular spaceMF:endopeptidase inhibitor activity;MF:endopeptidase regulator activity;MF:peptidase regulator activity;MF:molecular_function;MF:peptidase inhibitor activity;MF:serine-type endopeptidase inhibitor activity;MF:enzyme inhibitor activity;MF:molecular function regulator;MF:enzyme regulator activity	GO:0005575;GO:0110165;GO:0005615GO:0004866;GO:0061135;GO:0061134;GO:0003674;GO:0030414;GO:0004867;GO:0004857;GO:0098772;GO:0030234	------	------	------	------	COG2373;ENOG410XRED	J:Translation, ribosomal structure and biogenesis;	PF17791.5;PF01835.23;PF17789.5	MG3;MG2;MG4	Macroglobulin domain MG3;MG2 domain;Macroglobulin domain MG4	extracellular
A0A423SL41	C7M84_017086	Slow tropomyosin isoform	113820940	A0A423SL41_PENVA Slow tropomyosin isoform OS=Penaeus vannamei OX=6689 GN=C7M84_017086 PE=3 SV=1	2925.2	11.5143	0.0009646	up	yes	292.52	0.1	0.1	0.1	0.1	254.434	359.603	263.523	------	------	K10373	TPM1	map04814;map05206;map04260;map04261;map05414;map05410	Motor proteins;MicroRNAs in cancer;Cardiac muscle contraction;Adrenergic signaling in cardiomyocytes;Dilated cardiomyopathy;Hypertrophic cardiomyopathy	ENOG410XR5K	Z:Cytoskeleton	PF00261.24	Tropomyosin	Tropomyosin	cytoplasmic
A0A3R7LYT0	C7M84_013716	Uncharacterized protein	113816540	A0A3R7LYT0_PENVA Uncharacterized protein OS=Penaeus vannamei OX=6689 GN=C7M84_013716 PE=4 SV=1	2.3837	1.2532	0.03922	up	yes	192.124	80.598	52.6503	76.2083	112.935	129.275	238.034	209.062	------	------	K21247	TP53INP2	map04140	Autophagy - animal	------	------	------	------	------	cytoplasmic
A0A3R7QL11	C7M84_010881	JHE-like carboxylesterase 1	113812972	A0A3R7QL11_PENVA JHE-like carboxylesterase 1 OS=Penaeus vannamei OX=6689 GN=C7M84_010881 PE=4 SV=1	0.1682	-2.5718	0.002771	down	yes	36.1798	215.069	265.487	192.287	187.431	29.9364	56.0253	22.5777	------	------	------	------	------	------	COG2272	I:Lipid transport and metabolism	PF00135.32;PF20434.2	COesterase;BD-FAE	Carboxylesterase family;BD-FAE	lysosomal
A0A3R7QHT8	C7M84_001898	Lamin-B receptor of TUDOR domain-containing protein	113822972	A0A3R7QHT8_PENVA Lamin-B receptor of TUDOR domain-containing protein OS=Penaeus vannamei OX=6689 GN=C7M84_001898 PE=3 SV=1	0.3235	-1.6282	0.02487	down	yes	51.0913	157.929	174.65	99.3782	199.759	51.1379	59.0931	43.0429	BP:organic cyclic compound biosynthetic process;BP:organic cyclic compound metabolic process;BP:organic substance biosynthetic process;BP:organic substance metabolic process;BP:sterol biosynthetic process;BP:sterol metabolic process;BP:lipid metabolic process;BP:biosynthetic process;BP:biological_process;BP:metabolic process;BP:steroid metabolic process;BP:lipid biosynthetic process;BP:primary me…	GO:1901362;GO:1901360;GO:1901576;GO:0071704;GO:0016126;GO:0016125;GO:0006629;GO:0009058;GO:0008150;GO:0008152;GO:0008202;GO:0008610;GO:0044238;GO:0006694;GO:1901617;GO:1901615GO:0016020;GO:0110165;GO:0005575GO:0003674;GO:0016491;GO:0016628;GO:0016627;GO:0003824	K19532	LBR	map00100	Steroid biosynthesis	ENOG410XP67	I:Lipid transport and metabolism	PF01222.21;PF06966.16	ERG4_ERG24;DUF1295	Ergosterol biosynthesis ERG4/ERG24 family;Protein of unknown function	cytoplasmic
A0A3R7NFD6	C7M84_007742	Uncharacterized protein	113809061	A0A3R7NFD6_PENVA Uncharacterized protein OS=Penaeus vannamei OX=6689 GN=C7M84_007742 PE=3 SV=1	0.4744	-1.0758	0.04194	down	yes	65.8224	138.753	129.91	124.644	161.704	87.0177	88.2952	22.1542	MF:GTPase regulator activity;MF:enzyme regulator activity;MF:molecular function regulator;MF:nucleoside-triphosphatase regulator activity;MF:molecular_function	GO:0030695;GO:0030234;GO:0098772;GO:0060589;GO:0003674	K15837	GPSM2	------	------	ENOG410XP6N	S:Function unknown	PF02188.21;PF13424.10;PF13176.10;PF00515.32;PF07719.21	GoLoco;TPR_12;TPR_7;TPR_1;TPR_2	GoLoco motif;Tetratricopeptide repeat;Tetratricopeptide repeat;Tetratricopeptide repeat;Tetratricopeptide repeat	cytoplasmic
A0A423U2A1	C7M84_024018	3-hydroxyacyl-CoA dehydrogenase type-2	-	A0A423U2A1_PENVA 3-hydroxyacyl-CoA dehydrogenase type-2 OS=Penaeus vannamei OX=6689 GN=C7M84_024018 PE=3 SV=1	0.2731	-1.8725	0.008628	down	yes	41.9811	153.706	148.373	131.673	181.07	63.2032	56.9448	5.7954	CC:membrane;CC:cellular_component;CC:cellular anatomical entityMF:catalytic activity;MF:molecular_function;MF:oxidoreductase activity	GO:0016020;GO:0005575;GO:0110165GO:0003824;GO:0003674;GO:0016491	K08683	HSD17B10	map05010;map00280;map05022	Alzheimer disease;Valine, leucine and isoleucine degradation;Pathways of neurodegeneration - multiple diseases	ENOG410XNNW	S:Function unknown	PF00106.29;PF13561.10;PF08659.14	adh_short;adh_short_C2;KR	short chain dehydrogenase;Enoyl;KR domain	mitochondrial
A0A3R7PCF5	C7M84_020879	Alpha2 macroglobulin isoform 3	-	A0A3R7PCF5_PENVA Alpha2 macroglobulin isoform 3 OS=Penaeus vannamei OX=6689 GN=C7M84_020879 PE=4 SV=1	0.1541	-2.6981	0.001305	down	yes	23.1007	149.895	152.273	128.287	169.125	3.803	39.6447	25.8546	CC:cellular_component;CC:extracellular space;CC:cellular anatomical entity	GO:0005575;GO:0005615;GO:0110165	------	------	------	------	ENOG410XRED	S:Function unknown	PF07678.18;PF07677.18	TED_complement;A2M_recep	A-macroglobulin TED domain;A-macroglobulin receptor binding domain	cytoplasmic
A0A3R7QTR5	C7M84_003218	Putative cytoplasmic protein NCK1 isoform X2	113803558	A0A3R7QTR5_PENVA Putative cytoplasmic protein NCK1 isoform X2 OS=Penaeus vannamei OX=6689 GN=C7M84_003218 PE=4 SV=1	1472.6	10.5242	0.0007965	up	yes	147.26	0.1	0.1	0.1	0.1	144.122	121.063	176.595	BP:developmental process;BP:animal organ morphogenesis;BP:cellular process;BP:cellular developmental process;BP:anatomical structure development;BP:cell development;BP:biological_process;BP:anatomical structure morphogenesis	GO:0032502;GO:0009887;GO:0009987;GO:0048869;GO:0048856;GO:0048468;GO:0008150;GO:0009653	K19862	NCK2, GRB4	map04360;map04361;map05130;map04660;map04012	Axon guidance;Axon regeneration;Pathogenic Escherichia coli infection;T cell receptor signaling pathway;ErbB signaling pathway	ENOG410XRPF	T:Signal transduction mechanisms	PF00018.32;PF14604.10;PF00017.28;PF07653.21;PF08239.15	SH3_1;SH3_9;SH2;SH3_2;SH3_3	SH3 domain;Variant SH3 domain;SH2 domain;Variant SH3 domain;Bacterial SH3 domain	cytoplasmic
A0A3R7Q3T7	C7M84_016039	Putative 26S proteasome non-ATPase regulatory subunit 4	-	A0A3R7Q3T7_PENVA Putative 26S proteasome non-ATPase regulatory subunit 4 OS=Penaeus vannamei OX=6689 GN=C7M84_016039 PE=4 SV=1	0.4603	-1.1194	0.03264	down	yes	42.1973	91.676	93.1713	66.2271	115.63	48.8939	47.0952	30.6029	BP:proteolysis involved in cellular protein catabolic process;BP:organic substance catabolic process;BP:organonitrogen compound metabolic process;BP:primary metabolic process;BP:protein metabolic process;BP:nitrogen compound metabolic process;BP:modification-dependent protein catabolic process;BP:macromolecule metabolic process;BP:organic substance metabolic process;BP:ubiquitin-dependent protein…	GO:0051603;GO:1901575;GO:1901564;GO:0044238;GO:0019538;GO:0006807;GO:0019941;GO:0043170;GO:0071704;GO:0006511;GO:0008150;GO:0008152;GO:0006508;GO:0043632;GO:0009056;GO:0009057GO:0005575;GO:0032991;GO:0008540	K03029	PSMD4, RPN10	map03050;map05169;map05012;map05010;map05016;map05017;map05014;map05022;map05020	Proteasome;Epstein-Barr virus infection;Parkinson disease;Alzheimer disease;Huntington disease;Spinocerebellar ataxia;Amyotrophic lateral sclerosis;Pathways of neurodegeneration - multiple diseases;Prion disease	COG5148	O:Posttranslational modification, protein turnover, chaperones	PF02809.24	UIM	Ubiquitin interaction motif	cytoplasmic
A0A423TP21	C7M84_003125	Gamma-interferon-inducible lysosomal thiol reductase	113803440	A0A423TP21_PENVA Gamma-interferon-inducible lysosomal thiol reductase OS=Penaeus vannamei OX=6689 GN=C7M84_003125 PE=3 SV=1	0.0007497	-10.3814	0.001554	down	yes	0.1	133.383	168.136	116.604	115.409	0.1	0.1	0.1	MF:catalytic activity;MF:oxidoreductase activity, acting on a sulfur group of donors, disulfide as acceptor;MF:molecular_function;MF:oxidoreductase activity, acting on a sulfur group of donors;MF:oxidoreductase activity	GO:0003824;GO:0016671;GO:0003674;GO:0016667;GO:0016491	K08059	IFI30, GILT	map04612	Antigen processing and presentation	ENOG4111IDT	S:Function unknown	PF03227.20	GILT	Gamma interferon inducible lysosomal thiol reductase	plasma membrane
A0A423TER0	C7M84_006549	Prostaglandin reductase 1	113807661	A0A423TER0_PENVA Prostaglandin reductase 1 OS=Penaeus vannamei OX=6689 GN=C7M84_006549 PE=3 SV=1	0.0009551	-10.0321	0.04271	down	yes	0.1	104.704	73.3302	64.9024	175.878	0.1	0.1	0.1	BP:fatty acid metabolic process;BP:carboxylic acid metabolic process;BP:small molecule metabolic process;BP:organic substance metabolic process;BP:lipid metabolic process;BP:primary metabolic process;BP:cellular process;BP:monocarboxylic acid metabolic process;BP:biological_process;BP:metabolic process;BP:oxoacid metabolic process;BP:cellular lipid metabolic process;BP:organic acid metabolic proc…	GO:0006631;GO:0019752;GO:0044281;GO:0071704;GO:0006629;GO:0044238;GO:0009987;GO:0032787;GO:0008150;GO:0008152;GO:0043436;GO:0044255;GO:0006082;GO:0044237;GO:0006690;GO:0006693;GO:0006692;GO:0033559GO:0005737;GO:0110165;GO:0005575GO:0047522;GO:0003674;GO:0016491;GO:0016628;GO:0016627;GO:0032440;GO:0003824;GO:0036132;GO:0016614;GO:0016616	K13948	PTGR1, LTB4DH	map00590	Arachidonic acid metabolism	COG2130	S:Function unknown	PF00107.30;PF16884.9;PF13602.10	ADH_zinc_N;ADH_N_2;ADH_zinc_N_2	Zinc-binding dehydrogenase;N-terminal domain of oxidoreductase;Zinc-binding dehydrogenase	cytoplasmic
A0A3R7MTG0	C7M84_013488	Lectin 3	113816215	A0A3R7MTG0_PENVA Lectin 3 OS=Penaeus vannamei OX=6689 GN=C7M84_013488 PE=4 SV=1	0.0009925	-9.9766	0.009742	down	yes	0.1	100.752	75.5935	143.952	82.7106	0.1	0.1	0.1	------	------	------	------	------	------	ENOG41123NI;ENOG410YTZ5;ENOG410XPJ1	U:Intracellular trafficking, secretion, and vesicular transport;S:Function unknown;S:Function unknown	PF00059.25	Lectin_C	Lectin C-type domain	extracellular

## Sheet: SL vs HO
Accession	Symbol	Protein Name	Entrez ID	Description	FC(SL/HO)	Log2FC(SL/HO)	P_value(SL/HO)	Regulate	Significant	SL	HO	R_1	R_2	R_3	S_1	S_2	S_3	GO Term	GO ID	KO ID	KO Name	Pathway ID	Pathway_defition	EggNOG ID	EggNOG_Functional Categories	Pfam ID	Domain	Domain Description	Subcellular Loc
A0A3R7PJ50	C7M84_013696	Myosin heavy chain type 2	113816511	A0A3R7PJ50_PENVA Myosin heavy chain type 2 (Fragment) OS=Penaeus vannamei OX=6689 GN=C7M84_013696 PE=4 SV=1	4.4	2.1375	0.001956	up	yes	106763	24264.2	23438.4	19433.2	29920.8	128725	97318.3	94245.5	CC:macromolecular complex;CC:cellular_component;CC:myosin complexMF:anion binding;MF:small molecule binding;MF:molecular_function;MF:adenyl nucleotide binding;MF:purine ribonucleoside triphosphate binding;MF:organic cyclic compound binding;MF:nucleotide binding;MF:ribonucleotide binding;MF:carbohydrate derivative binding;MF:adenyl ribonucleotide binding;MF:nucleoside phosphate binding;MF:purine r…	GO:0032991;GO:0005575;GO:0016459GO:0043168;GO:0036094;GO:0003674;GO:0030554;GO:0035639;GO:0097159;GO:0000166;GO:0032553;GO:0097367;GO:0032559;GO:1901265;GO:0032555;GO:0017076;GO:0043167;GO:1901363;GO:0005524;GO:0005488	------	------	------	------	COG5022	Z:Cytoskeleton	PF01576.23	Myosin_tail_1	Myosin tail	cytoplasmic
A0A423T881	C7M84_008948	Myosin heavy chain type 1	-	A0A423T881_PENVA Myosin heavy chain type 1 OS=Penaeus vannamei OX=6689 GN=C7M84_008948 PE=4 SV=1	162428	17.3094	0.000558	up	yes	16242.8	0.1	0.1	0.1	0.1	14700.7	14543.5	19484	CC:sarcomere;CC:myosin complex;CC:macromolecular complex;CC:cellular_component;CC:cellular anatomical entityMF:purine ribonucleoside triphosphate binding;MF:macromolecular complex binding;MF:binding;MF:ion binding;MF:heterocyclic compound binding;MF:nucleoside phosphate binding;MF:anion binding;MF:nucleotide binding;MF:actin binding;MF:purine nucleotide binding;MF:motor activity;MF:ATP binding;MF…	GO:0030017;GO:0016459;GO:0032991;GO:0005575;GO:0110165GO:0035639;GO:0044877;GO:0005488;GO:0043167;GO:1901363;GO:1901265;GO:0043168;GO:0000166;GO:0003779;GO:0017076;GO:0003774;GO:0005524;GO:0051015;GO:0036094;GO:0008092;GO:0097367;GO:0097159;GO:0030554;GO:0032559;GO:0005515;GO:0032555;GO:0003674;GO:0032553	K17751	MYH6_7	map04814;map04260;map04261;map04919;map04022;map05416;map05414;map05410	Motor proteins;Cardiac muscle contraction;Adrenergic signaling in cardiomyocytes;Thyroid hormone signaling pathway;cGMP-PKG signaling pathway;Viral myocarditis;Dilated cardiomyopathy;Hypertrophic cardiomyopathy	COG5022	Z:Cytoskeleton	PF01576.23	Myosin_tail_1	Myosin tail	cytoplasmic
A0A423TG84	C7M84_006014	Myosin heavy chain type 1	113807016	A0A423TG84_PENVA Myosin heavy chain type 1 OS=Penaeus vannamei OX=6689 GN=C7M84_006014 PE=4 SV=1	4.4482	2.1532	0.000735	up	yes	13240.1	2976.51	2975.23	3253.05	2701.24	15033.9	11274.7	13411.6	CC:macromolecular complex;CC:cellular_component;CC:myosin complexMF:anion binding;MF:small molecule binding;MF:molecular_function;MF:adenyl nucleotide binding;MF:purine ribonucleoside triphosphate binding;MF:organic cyclic compound binding;MF:nucleotide binding;MF:ribonucleotide binding;MF:carbohydrate derivative binding;MF:adenyl ribonucleotide binding;MF:nucleoside phosphate binding;MF:purine r…	GO:0032991;GO:0005575;GO:0016459GO:0043168;GO:0036094;GO:0003674;GO:0030554;GO:0035639;GO:0097159;GO:0000166;GO:0032553;GO:0097367;GO:0032559;GO:1901265;GO:0032555;GO:0017076;GO:0043167;GO:1901363;GO:0005524;GO:0005488	K17751	MYH6_7	map04814;map04260;map04261;map04919;map04022;map05416;map05414;map05410	Motor proteins;Cardiac muscle contraction;Adrenergic signaling in cardiomyocytes;Thyroid hormone signaling pathway;cGMP-PKG signaling pathway;Viral myocarditis;Dilated cardiomyopathy;Hypertrophic cardiomyopathy	COG5022	Z:Cytoskeleton	PF01576.23;PF00038.25	Myosin_tail_1;Filament	Myosin tail;Intermediate filament protein	cytoplasmic
A0A3R7QAY8	C7M84_008331	Uncharacterized protein	113809767	A0A3R7QAY8_PENVA Uncharacterized protein OS=Penaeus vannamei OX=6689 GN=C7M84_008331 PE=4 SV=1	2.0543	1.0386	0.01358	up	yes	3642.99	1773.36	2018.55	1681.11	1620.41	3790.77	4296.5	2841.71	------	------	------	------	------	------	------	------	------	------	------	cytoplasmic
A0A3R7PSC5	C7M84_006015	Myosin	113807016	A0A3R7PSC5_PENVA Myosin OS=Penaeus vannamei OX=6689 GN=C7M84_006015 PE=3 SV=1	3.5182	1.8148	0.0008975	up	yes	4053.64	1152.18	1386.98	1001.33	1068.22	4166.43	4516.81	3477.67	CC:myosin complex;CC:macromolecular complex;CC:cellular_componentMF:purine ribonucleoside triphosphate binding;MF:molecular_function;MF:binding;MF:ion binding;MF:heterocyclic compound binding;MF:nucleoside phosphate binding;MF:anion binding;MF:nucleotide binding;MF:actin binding;MF:purine nucleotide binding;MF:motor activity;MF:ATP binding;MF:small molecule binding;MF:cytoskeletal protein binding…	GO:0016459;GO:0032991;GO:0005575GO:0035639;GO:0003674;GO:0005488;GO:0043167;GO:1901363;GO:1901265;GO:0043168;GO:0000166;GO:0003779;GO:0017076;GO:0003774;GO:0005524;GO:0036094;GO:0008092;GO:0097367;GO:0097159;GO:0030554;GO:0032559;GO:0005515;GO:0032555;GO:0032553	K17751	MYH6_7	map04814;map04260;map04261;map04919;map04022;map05416;map05414;map05410	Motor proteins;Cardiac muscle contraction;Adrenergic signaling in cardiomyocytes;Thyroid hormone signaling pathway;cGMP-PKG signaling pathway;Viral myocarditis;Dilated cardiomyopathy;Hypertrophic cardiomyopathy	COG5022	Z:Cytoskeleton	PF00063.25	Myosin_head	Myosin head	cytoplasmic
P81058	-	Penaeidin-3a	113808997	PEN3A_PENVA Penaeidin-3a OS=Penaeus vannamei OX=6689 PE=1 SV=1	6.4793	2.6958	0.0002591	up	yes	2951.17	455.473	470.625	510.512	385.282	3267.01	3009.21	2577.29	BP:defense response to bacterium;BP:response to external biotic stimulus;BP:response to bacterium;BP:interspecies interaction between organisms;BP:cell killing;BP:cellular process;BP:defense response;BP:defense response to Gram-positive bacterium;BP:biological_process;BP:response to other organism;BP:defense response to fungus;BP:response to biotic stimulus;BP:response to external stimulus;BP:res…	GO:0042742;GO:0043207;GO:0009617;GO:0044419;GO:0001906;GO:0009987;GO:0006952;GO:0050830;GO:0008150;GO:0051707;GO:0050832;GO:0009607;GO:0009605;GO:0009620;GO:0050896;GO:0031640;GO:0006950;GO:0098542GO:0005737;GO:0110165;GO:0005575GO:0005488;GO:0003674;GO:0097367;GO:0008061	------	------	------	------	------	------	PF05927.15	Penaeidin	Penaeidin	extracellular
A0A3R7LWS3	C7M84_020901	arginine kinase	-	A0A3R7LWS3_PENVA arginine kinase OS=Penaeus vannamei OX=6689 GN=C7M84_020901 PE=3 SV=1	26491	14.6932	0.02922	up	yes	2649.1	0.1	0.1	0.1	0.1	1302.75	2584.89	4059.64	BP:phosphagen metabolic process;BP:phosphagen biosynthetic process;BP:cellular modified amino acid biosynthetic process;BP:phosphorylation;BP:nitrogen compound metabolic process;BP:cellular metabolic process;BP:organic substance biosynthetic process;BP:organic substance metabolic process;BP:phosphocreatine metabolic process;BP:cellular process;BP:phosphocreatine biosynthetic process;BP:biosynthet…	GO:0006599;GO:0042396;GO:0042398;GO:0016310;GO:0006807;GO:0044237;GO:1901576;GO:0071704;GO:0006603;GO:0009987;GO:0046314;GO:0009058;GO:0008150;GO:0008152;GO:0090407;GO:1901564;GO:0006575;GO:1901566;GO:0006796;GO:0006793;GO:0019637GO:0019202;GO:0004054;GO:0004111;GO:0003674;GO:0043167;GO:1901363;GO:1901265;GO:0043168;GO:0035639;GO:0000166;GO:0016740;GO:0017076;GO:0005524;GO:0016301;GO:0003824;GO:0…	K00934	E2.7.3.3	map00330	Arginine and proline metabolism	COG3869	E:Amino acid transport and metabolism	PF00217.23;PF02807.19	ATP-gua_Ptrans;ATP-gua_PtransN	AT;AT	cytoplasmic
A0A423T9R6	C7M84_008333	Neuroblast differentiation-associated protein AHNAK	113809772	A0A423T9R6_PENVA Neuroblast differentiation-associated protein AHNAK OS=Penaeus vannamei OX=6689 GN=C7M84_008333 PE=4 SV=1	2.0775	1.0548	0.004449	up	yes	1716.02	826.011	897.057	877	703.977	1775.77	1925.25	1447.04	------	------	K23934	AHNAK	map05132	Salmonella infection	------	------	------	------	------	nuclear
A0A3R7PSZ2	C7M84_005243	Putative TATA box-binding protein-associated factor RNA polymerase I subunit A isoform X1	113805989	A0A3R7PSZ2_PENVA Putative TATA box-binding protein-associated factor RNA polymerase I subunit A isoform X1 OS=Penaeus vannamei OX=6689 GN=C7M84_005243 PE=4 SV=1	0.3556	-1.4917	0.04969	down	yes	520.299	1463.17	2104.33	1020.45	1264.74	686.224	461.387	413.287	BP:RNA biosynthetic process;BP:nucleic acid metabolic process;BP:cellular biosynthetic process;BP:cellular nitrogen compound metabolic process;BP:nitrogen compound metabolic process;BP:organic cyclic compound biosynthetic process;BP:organic cyclic compound metabolic process;BP:organic substance biosynthetic process;BP:organic substance metabolic process;BP:transcription from RNA polymerase I prom…	GO:0032774;GO:0090304;GO:0044249;GO:0034641;GO:0006807;GO:1901362;GO:1901360;GO:1901576;GO:0071704;GO:0006360;GO:0018130;GO:0006139;GO:0009987;GO:0006725;GO:0009058;GO:0009059;GO:0008150;GO:0008152;GO:0034654;GO:0046483;GO:0016070;GO:0044238;GO:0044271;GO:0044237;GO:0043170;GO:0006351;GO:0019438GO:0000120;GO:0032991;GO:0005575;GO:0005667	------	------	------	------	------	------	PF14929.10	TAF1_subA	TAF RNA Polymerase I subunit A	cytoplasmic
A0A3R7M677	C7M84_013695	Putative myosin-3-like	113816510	A0A3R7M677_PENVA Putative myosin-3-like (Fragment) OS=Penaeus vannamei OX=6689 GN=C7M84_013695 PE=3 SV=1	5.9999	2.5849	0.001256	up	yes	1536.13	256.027	275.017	206.494	286.571	1840.13	1443.58	1324.69	CC:sarcomere;CC:myosin complex;CC:macromolecular complex;CC:cellular_component;CC:cellular anatomical entityMF:purine ribonucleoside triphosphate binding;MF:molecular_function;MF:binding;MF:ion binding;MF:heterocyclic compound binding;MF:nucleoside phosphate binding;MF:anion binding;MF:nucleotide binding;MF:actin binding;MF:purine nucleotide binding;MF:motor activity;MF:ATP binding;MF:small molec…	GO:0030017;GO:0016459;GO:0032991;GO:0005575;GO:0110165GO:0035639;GO:0003674;GO:0005488;GO:0043167;GO:1901363;GO:1901265;GO:0043168;GO:0000166;GO:0003779;GO:0017076;GO:0003774;GO:0005524;GO:0036094;GO:0008092;GO:0097367;GO:0097159;GO:0030554;GO:0032559;GO:0005515;GO:0032555;GO:0032553	------	------	------	------	COG5022	Z:Cytoskeleton	PF00063.25	Myosin_head	Myosin head	cytoplasmic
Q596J9	-	Crustin I	113801825	Q596J9_PENVA Crustin I (Fragment) OS=Penaeus vannamei OX=6689 PE=2 SV=1	9.1026	3.1863	0.00286	up	yes	1503.01	165.12	273.219	170.419	51.7223	1640.25	1750.57	1118.23	CC:cellular_component;CC:extracellular region;CC:cellular anatomical entityMF:enzyme regulator activity;MF:peptidase regulator activity;MF:molecular_function;MF:peptidase inhibitor activity;MF:enzyme inhibitor activity;MF:molecular function regulator	GO:0005575;GO:0005576;GO:0110165GO:0030234;GO:0061134;GO:0003674;GO:0030414;GO:0004857;GO:0098772	------	------	------	------	------	------	------	------	------	cytoplasmic
A0A423TNX4	C7M84_003127	Trans-sialidase	113803447	A0A423TNX4_PENVA Trans-sialidase OS=Penaeus vannamei OX=6689 GN=C7M84_003127 PE=4 SV=1	15871.5	13.9542	0.0001476	up	yes	1587.15	0.1	0.1	0.1	0.1	1372.53	1754.08	1634.85	------	------	------	------	------	------	------	------	------	------	------	cytoplasmic
A0A3R7LTS1	C7M84_019483	Crustacyanin subunit C	-	A0A3R7LTS1_PENVA Crustacyanin subunit C OS=Penaeus vannamei OX=6689 GN=C7M84_019483 PE=4 SV=1	0.4729	-1.0804	0.03249	down	yes	454.033	960.02	884.164	1150.56	845.333	383.147	282.062	696.89	MF:pigment binding;MF:molecular_function;MF:binding	GO:0031409;GO:0003674;GO:0005488	K03098	APOD	------	------	COG3040	M:Cell wall/membrane/envelope biogenesis	PF00061.27;PF08212.16	Lipocalin;Lipocalin_2	Lipocalin / cytosolic fatty-acid binding protein family;Lipocalin-like domain	extracellular
A0A3R7P8B4	C7M84_002948	Glutaredoxin-3	113803241	A0A3R7P8B4_PENVA Glutaredoxin-3 OS=Penaeus vannamei OX=6689 GN=C7M84_002948 PE=4 SV=1	0.446	-1.1649	0.001469	down	yes	412.057	923.851	918.426	831.436	1021.69	411.178	474.931	350.062	MF:cation binding;MF:metal cluster binding;MF:iron-sulfur cluster binding;MF:ion binding;MF:molecular_function;MF:binding;MF:metal ion binding	GO:0043169;GO:0051540;GO:0051536;GO:0043167;GO:0003674;GO:0005488;GO:0046872	------	------	------	------	COG0278	O:Posttranslational modification, protein turnover, chaperones	PF00462.28	Glutaredoxin	Glutaredoxin	cytoplasmic
A0A3R7PIV4	C7M84_013916	CWF19-like protein 2	113816838	A0A3R7PIV4_PENVA CWF19-like protein 2 OS=Penaeus vannamei OX=6689 GN=C7M84_013916 PE=3 SV=1	2.0615	1.0437	0.00239	up	yes	827.81	401.559	332.222	400.597	471.86	889.714	734.407	859.309	------	------	K24940	CWF19L2	------	------	ENOG410YGTC	S:Function unknown	PF04677.19;PF04676.18;PF00565.21	CwfJ_C_1;CwfJ_C_2;SNase	Protein similar to CwfJ C-terminus 1;Protein similar to CwfJ C-terminus 2;Staphylococcal nuclease homologue	nuclear
A0A3R7LRU7	C7M84_021009	Prophenoloxidase-1	113827090	A0A3R7LRU7_PENVA Prophenoloxidase-1 OS=Penaeus vannamei OX=6689 GN=C7M84_021009 PE=4 SV=1	2.0312	1.0223	0.0073	up	yes	772.148	380.15	375.611	445.903	318.937	743.874	669.975	902.594	MF:catalytic activity;MF:molecular_function;MF:oxidoreductase activity	GO:0003824;GO:0003674;GO:0016491	------	------	------	------	ENOG4111KTW	S:Function unknown	PF00372.23;PF03723.18;PF03722.18	Hemocyanin_M;Hemocyanin_C;Hemocyanin_N	Hemocyanin, copper containing domain;Hemocyanin, ig-like domain;Hemocyanin, all-alpha domain	mitochondrial
A0A1B2RUX4	-	Profilin	113830566	A0A1B2RUX4_PENVA Profilin (Fragment) OS=Penaeus vannamei OX=6689 PE=2 SV=1	4.1458	2.0517	0.0002392	up	yes	922.323	222.469	214.563	206.813	246.032	1023.42	834.624	908.928	BP:biological_process;BP:regulation of cellular process;BP:regulation of cellular component biogenesis;BP:biological regulation;BP:regulation of cellular component organization;BP:regulation of biological processCC:cytoskeleton;CC:cellular_component;CC:organelle;CC:intracellular non-membrane-bounded organelle;CC:cytoplasm;CC:intracellular organelle;CC:non-membrane-bounded organelle;CC:cellular an…	GO:0008150;GO:0050794;GO:0044087;GO:0065007;GO:0051128;GO:0050789GO:0005856;GO:0005575;GO:0043226;GO:0043232;GO:0005737;GO:0043229;GO:0043228;GO:0110165GO:0008092;GO:0003779;GO:0003674;GO:0005488;GO:0005515	K05759	PFN	map04810;map04015;map04013;map05131;map05014;map05132	Regulation of actin cytoskeleton;Rap1 signaling pathway;MAPK signaling pathway - fly;Shigellosis;Amyotrophic lateral sclerosis;Salmonella infection	ENOG41126PD	Z:Cytoskeleton	PF00235.23	Profilin	Profilin	cytoplasmic
A0A423SMP0	C7M84_016538	RNA helicase	113820086	A0A423SMP0_PENVA RNA helicase OS=Penaeus vannamei OX=6689 GN=C7M84_016538 PE=3 SV=1	3.8323	1.9382	0.01833	up	yes	906.21	236.467	274.727	242.337	192.338	1245.5	683.575	789.554	CC:intracellular organelle;CC:organelle;CC:cellular_component;CC:cellular anatomical entityMF:purine ribonucleoside triphosphate binding;MF:molecular_function;MF:binding;MF:nucleic acid binding;MF:RNA-dependent ATPase activity;MF:nucleotide binding;MF:heterocyclic compound binding;MF:nucleoside phosphate binding;MF:anion binding;MF:ion binding;MF:purine nucleotide binding;MF:ATP binding;MF:hydrol…	GO:0043229;GO:0043226;GO:0005575;GO:0110165GO:0035639;GO:0003674;GO:0005488;GO:0003676;GO:0008186;GO:0000166;GO:1901363;GO:1901265;GO:0043168;GO:0043167;GO:0017076;GO:0005524;GO:0016787;GO:0140098;GO:0004386;GO:0036094;GO:0003824;GO:0030554;GO:0097367;GO:0097159;GO:0003724;GO:0032559;GO:0032555;GO:0032553	K12614	DDX6, RCK, DHH1	map03018	RNA degradation	ENOG410XRAZ	L:Replication, recombination and repair	PF00270.33;PF00271.35	DEAD;Helicase_C	DEAD/DEAH box helicase;Helicase conserved C-terminal domain	cytoplasmic
A0A3R7LRR6	C7M84_019470	Crustacyanin subunit A	-	A0A3R7LRR6_PENVA Crustacyanin subunit A OS=Penaeus vannamei OX=6689 GN=C7M84_019470 PE=3 SV=1	0.3112	-1.6841	0.001475	down	yes	237.88	764.362	720.695	777.802	794.588	358.641	213.754	141.245	MF:pigment binding;MF:molecular_function;MF:binding	GO:0031409;GO:0003674;GO:0005488	K03098	APOD	------	------	COG3040	M:Cell wall/membrane/envelope biogenesis	PF08212.16;PF00061.27	Lipocalin_2;Lipocalin	Lipocalin-like domain;Lipocalin / cytosolic fatty-acid binding protein family	extracellular
A0A3R7QXH4	C7M84_024903	Myosin heavy chain type 2	113802024	A0A3R7QXH4_PENVA Myosin heavy chain type 2 OS=Penaeus vannamei OX=6689 GN=C7M84_024903 PE=4 SV=1	4.7784	2.2565	0.01369	up	yes	776.894	162.586	69.9249	235.095	182.737	1029.55	746.31	554.819	CC:macromolecular complex;CC:cellular_component;CC:myosin complexMF:anion binding;MF:small molecule binding;MF:molecular_function;MF:adenyl nucleotide binding;MF:purine ribonucleoside triphosphate binding;MF:organic cyclic compound binding;MF:nucleotide binding;MF:ribonucleotide binding;MF:carbohydrate derivative binding;MF:adenyl ribonucleotide binding;MF:nucleoside phosphate binding;MF:purine r…	GO:0032991;GO:0005575;GO:0016459GO:0043168;GO:0036094;GO:0003674;GO:0030554;GO:0035639;GO:0097159;GO:0000166;GO:0032553;GO:0097367;GO:0032559;GO:1901265;GO:0032555;GO:0017076;GO:0043167;GO:1901363;GO:0005524;GO:0005488	K17751	MYH6_7	map04814;map04260;map04261;map04919;map04022;map05416;map05414;map05410	Motor proteins;Cardiac muscle contraction;Adrenergic signaling in cardiomyocytes;Thyroid hormone signaling pathway;cGMP-PKG signaling pathway;Viral myocarditis;Dilated cardiomyopathy;Hypertrophic cardiomyopathy	COG5022	Z:Cytoskeleton	PF01576.23	Myosin_tail_1	Myosin tail	cytoplasmic
A8QL63	-	Hemocyte transglutaminase	-	A8QL63_PENVA Hemocyte transglutaminase OS=Penaeus vannamei OX=6689 PE=2 SV=1	4.2114	2.0743	0.001082	up	yes	753.112	178.828	195.499	206.325	134.661	881.755	689.977	687.605	MF:cation binding;MF:molecular_function;MF:protein-glutamine gamma-glutamyltransferase activity;MF:catalytic activity, acting on a protein;MF:ion binding;MF:catalytic activity;MF:transferase activity;MF:transferase activity, transferring amino-acyl groups;MF:binding;MF:transferase activity, transferring acyl groups;MF:metal ion binding	GO:0043169;GO:0003674;GO:0003810;GO:0140096;GO:0043167;GO:0003824;GO:0016740;GO:0016755;GO:0005488;GO:0016746;GO:0046872	K05619	TGM1	------	------	ENOG410XQEZ	O:Posttranslational modification, protein turnover, chaperones	PF00927.26;PF00868.24;PF01841.23	Transglut_C;Transglut_N;Transglut_core	Transglutaminase family, C-terminal ig like domain;Transglutaminase family;Transglutaminase-like superfamily	cytoplasmic
A0A423SRS7	C7M84_015081	Glutamyl aminopeptidase	113818237	A0A423SRS7_PENVA Glutamyl aminopeptidase OS=Penaeus vannamei OX=6689 GN=C7M84_015081 PE=3 SV=1	9108.16	13.1529	0.001466	up	yes	910.816	0.1	0.1	0.1	0.1	869.503	732.133	1130.81	MF:exopeptidase activity;MF:aminopeptidase activity;MF:transition metal ion binding;MF:hydrolase activity;MF:catalytic activity, acting on a protein;MF:cation binding;MF:ion binding;MF:catalytic activity;MF:molecular_function;MF:zinc ion binding;MF:peptidase activity;MF:metal ion binding;MF:metallopeptidase activity;MF:binding	GO:0008238;GO:0004177;GO:0046914;GO:0016787;GO:0140096;GO:0043169;GO:0043167;GO:0003824;GO:0003674;GO:0008270;GO:0008233;GO:0046872;GO:0008237;GO:0005488	K11141	ENPEP, CD249	map04614	Renin-angiotensin system	COG0308	E:Amino acid transport and metabolism	PF11838.12;PF01433.24	ERAP1_C;Peptidase_M1	ERAP1-like C-terminal domain;Peptidase family M1 domain	cytoplasmic
A0A3R7SND6	C7M84_013518	Crustin-like protein	113816267	A0A3R7SND6_PENVA Crustin-like protein OS=Penaeus vannamei OX=6689 GN=C7M84_013518 PE=4 SV=1	8942.88	13.1265	0.0003632	up	yes	894.288	0.1	0.1	0.1	0.1	960.836	735.163	986.865	CC:cellular_component;CC:extracellular region;CC:cellular anatomical entityMF:enzyme regulator activity;MF:peptidase regulator activity;MF:molecular_function;MF:peptidase inhibitor activity;MF:enzyme inhibitor activity;MF:molecular function regulator	GO:0005575;GO:0005576;GO:0110165GO:0030234;GO:0061134;GO:0003674;GO:0030414;GO:0004857;GO:0098772	------	------	------	------	------	------	------	------	------	extracellular
A0A7L9R3M6	CruIV	Type IV crustin cruIV	-	A0A7L9R3M6_PENVA Type IV crustin cruIV OS=Penaeus vannamei OX=6689 GN=CruIV PE=2 SV=1	5.5893	2.4827	0.0008901	up	yes	735.154	131.529	106.056	77.3573	211.172	715.703	837.768	651.991	CC:cellular_component;CC:extracellular region;CC:cellular anatomical entityMF:enzyme regulator activity;MF:peptidase regulator activity;MF:molecular_function;MF:peptidase inhibitor activity;MF:enzyme inhibitor activity;MF:molecular function regulator	GO:0005575;GO:0005576;GO:0110165GO:0030234;GO:0061134;GO:0003674;GO:0030414;GO:0004857;GO:0098772	K23639	WFDC5	------	------	ENOG41116TS	O:Posttranslational modification, protein turnover, chaperones	PF00095.25	WAP	WAP-type	extracellular
P81060	-	Penaeidin-3c	113808997	PEN3C_PENVA Penaeidin-3c OS=Penaeus vannamei OX=6689 PE=1 SV=1	4.4474	2.153	0.004866	up	yes	679.983	152.894	165.238	120.451	172.992	859.867	556.412	623.67	BP:defense response to bacterium;BP:response to external biotic stimulus;BP:response to bacterium;BP:interspecies interaction between organisms;BP:cell killing;BP:cellular process;BP:defense response;BP:defense response to Gram-positive bacterium;BP:biological_process;BP:response to other organism;BP:defense response to fungus;BP:response to biotic stimulus;BP:response to external stimulus;BP:res…	GO:0042742;GO:0043207;GO:0009617;GO:0044419;GO:0001906;GO:0009987;GO:0006952;GO:0050830;GO:0008150;GO:0051707;GO:0050832;GO:0009607;GO:0009605;GO:0009620;GO:0050896;GO:0031640;GO:0006950;GO:0098542GO:0005737;GO:0110165;GO:0005575GO:0005488;GO:0003674;GO:0097367;GO:0008061	------	------	------	------	------	------	PF05927.15	Penaeidin	Penaeidin	extracellular
A0A3R7QNJ5	C7M84_021986	Ribosomal protein L44	113828518	A0A3R7QNJ5_PENVA Large ribosomal subunit protein eL42 OS=Penaeus vannamei OX=6689 GN=C7M84_021986 PE=3 SV=1	2.0492	1.0351	0.01468	up	yes	504.466	246.177	348.634	172.449	217.448	489.666	454.606	569.125	BP:cellular biosynthetic process;BP:cellular nitrogen compound metabolic process;BP:nitrogen compound metabolic process;BP:organic substance biosynthetic process;BP:cellular nitrogen compound biosynthetic process;BP:peptide biosynthetic process;BP:organic substance metabolic process;BP:amide biosynthetic process;BP:cellular process;BP:biosynthetic process;BP:macromolecule biosynthetic process;BP:…	GO:0044249;GO:0034641;GO:0006807;GO:1901576;GO:0044271;GO:0043043;GO:0071704;GO:0043604;GO:0009987;GO:0009058;GO:0009059;GO:0008150;GO:0008152;GO:1901564;GO:0044238;GO:0043603;GO:1901566;GO:0019538;GO:0044237;GO:0043170;GO:0006518;GO:0006412GO:0043232;GO:0043226;GO:0110165;GO:0005840;GO:0032991;GO:1990904;GO:0043229;GO:0005575;GO:0043228GO:0003674;GO:0005198;GO:0003735	K02929	RP-L44e, RPL44	map03010;map05171	Ribosome;Coronavirus disease - COVID-19	COG1631	J:Translation, ribosomal structure and biogenesis	PF00935.23	Ribosomal_L44	Ribosomal protein L44	cytoplasmic
A0A3R7PWD8	C7M84_020583	Endothelin-converting enzyme-like 1	113826499	A0A3R7PWD8_PENVA Endothelin-converting enzyme-like 1 OS=Penaeus vannamei OX=6689 GN=C7M84_020583 PE=3 SV=1	0.1877	-2.4135	0.002275	down	yes	110.016	586.226	720.984	524.635	513.06	86.0081	113.34	130.7	BP:nitrogen compound metabolic process;BP:organic substance metabolic process;BP:proteolysis;BP:biological_process;BP:metabolic process;BP:primary metabolic process;BP:organonitrogen compound metabolic process;BP:protein metabolic process;BP:macromolecule metabolic processCC:membrane;CC:cellular anatomical entity;CC:cellular_componentMF:endopeptidase activity;MF:molecular_function;MF:binding;MF:p…	GO:0006807;GO:0071704;GO:0006508;GO:0008150;GO:0008152;GO:0044238;GO:1901564;GO:0019538;GO:0043170GO:0016020;GO:0110165;GO:0005575GO:0004175;GO:0003674;GO:0005488;GO:0008233;GO:0008237;GO:0043169;GO:0043167;GO:0046872;GO:0016787;GO:0004222;GO:0140096;GO:0003824	------	------	------	------	------	------	PF01431.25;PF05649.17	Peptidase_M13;Peptidase_M13_N	Peptidase family M13;Peptidase family M13	plasma membrane
A0A423SMH0	C7M84_016667	Peptidase M28 domain-containing protein	-	A0A423SMH0_PENVA Peptidase M28 domain-containing protein OS=Penaeus vannamei OX=6689 GN=C7M84_016667 PE=3 SV=1	0.3491	-1.5183	0.001622	down	yes	165.825	474.963	399.071	515.987	509.83	185.37	175.289	136.816	------	------	K01301	NAALAD	------	------	COG2234	K:Transcription	PF04253.19	TFR_dimer	Transferrin receptor-like dimerisation domain	mitochondrial
A0A3R7P1J2	C7M84_008710	Putative myosin heavy chain, muscle-like	-	A0A3R7P1J2_PENVA Putative myosin heavy chain, muscle-like OS=Penaeus vannamei OX=6689 GN=C7M84_008710 PE=4 SV=1	4.5556	2.1876	0.009234	up	yes	524.005	115.025	98.3378	146.122	100.616	440.348	694.813	436.855	CC:macromolecular complex;CC:cellular_component;CC:myosin complexMF:anion binding;MF:small molecule binding;MF:molecular_function;MF:adenyl nucleotide binding;MF:purine ribonucleoside triphosphate binding;MF:organic cyclic compound binding;MF:nucleotide binding;MF:ribonucleotide binding;MF:carbohydrate derivative binding;MF:adenyl ribonucleotide binding;MF:nucleoside phosphate binding;MF:purine r…	GO:0032991;GO:0005575;GO:0016459GO:0043168;GO:0036094;GO:0003674;GO:0030554;GO:0035639;GO:0097159;GO:0000166;GO:0032553;GO:0097367;GO:0032559;GO:1901265;GO:0032555;GO:0017076;GO:0043167;GO:1901363;GO:0005524;GO:0005488	K17751	MYH6_7	map04814;map04260;map04261;map04919;map04022;map05416;map05414;map05410	Motor proteins;Cardiac muscle contraction;Adrenergic signaling in cardiomyocytes;Thyroid hormone signaling pathway;cGMP-PKG signaling pathway;Viral myocarditis;Dilated cardiomyopathy;Hypertrophic cardiomyopathy	COG5022	Z:Cytoskeleton	PF01576.23	Myosin_tail_1	Myosin tail	cytoplasmic
A0A423TBL3	C7M84_007673	Putative von Willebrand factor D and EGF domain-containing protein-like	113808957	A0A423TBL3_PENVA Putative von Willebrand factor D and EGF domain-containing protein-like OS=Penaeus vannamei OX=6689 GN=C7M84_007673 PE=4 SV=1	4.3198	2.111	0.005621	up	yes	466.871	108.077	140.576	136.792	46.8627	444.217	577.96	378.436	------	------	------	------	------	------	ENOG410XNSK	S:Function unknown	------	------	------	extracellular
A0A423SPS6	C7M84_015778	Putative hsp90 co-chaperone Cdc37	113819094	A0A423SPS6_PENVA Putative hsp90 co-chaperone Cdc37 OS=Penaeus vannamei OX=6689 GN=C7M84_015778 PE=3 SV=1	0.2843	-1.8145	1.61e-05	down	yes	120.027	422.204	429.225	423.401	413.986	97.2281	132.941	129.913	CC:cytoplasm;CC:cellular_component;CC:cellular anatomical entityMF:protein kinase binding;MF:enzyme binding;MF:kinase binding;MF:molecular_function;MF:binding;MF:protein binding	GO:0005737;GO:0005575;GO:0110165GO:0019901;GO:0019899;GO:0019900;GO:0003674;GO:0005488;GO:0005515	K09554	CDC37	map04151	PI3K-Akt signaling pathway	ENOG410XTCZ	S:Function unknown	PF08565.15;PF08564.14	CDC37_M;CDC37_C	Cdc37 Hsp90 binding domain;Cdc37 C terminal domain	cytoplasmic
A0A423SQZ5	C7M84_015340	Muscle M-line assembly protein unc-89	113818588	A0A423SQZ5_PENVA Muscle M-line assembly protein unc-89 OS=Penaeus vannamei OX=6689 GN=C7M84_015340 PE=3 SV=1	2.0983	1.0692	0.02243	up	yes	362.829	172.916	228.51	178.308	111.931	443.282	322.109	323.096	BP:cell differentiation;BP:anatomical structure morphogenesis;BP:cellular developmental process;BP:developmental process;BP:cellular process;BP:biological_processMF:purine ribonucleoside triphosphate binding;MF:molecular_function;MF:binding;MF:heterocyclic compound binding;MF:nucleoside phosphate binding;MF:anion binding;MF:nucleotide binding;MF:ion binding;MF:transferase activity;MF:protein kina…	GO:0030154;GO:0009653;GO:0048869;GO:0032502;GO:0009987;GO:0008150GO:0035639;GO:0003674;GO:0005488;GO:1901363;GO:1901265;GO:0043168;GO:0000166;GO:0043167;GO:0016740;GO:0004672;GO:0017076;GO:0005524;GO:0016301;GO:0140096;GO:0036094;GO:0003824;GO:0030554;GO:0097367;GO:0097159;GO:0016773;GO:0032559;GO:0016772;GO:0032555;GO:0032553	------	------	------	------	ENOG410XQFD	S:Function unknown	PF00069.29;PF07714.21;PF07679.20;PF00041.25;PF13927.10;PF13895.10;PF06293.18	Pkinase;PK_Tyr_Ser-Thr;I-set;fn3;Ig_3;Ig_2;Kdo	Protein kinase domain;Protein tyrosine and serine/threonine kinase;Immunoglobulin I-set domain;Fibronectin type III domain;Immunoglobulin domain;Immunoglobulin domain;Lipopolysaccharide kinase	cytoplasmic
A0A423TUU6	C7M84_001047	Ubiquitin carboxyl-terminal hydrolase 16	113811948	A0A423TUU6_PENVA ubiquitinyl hydrolase 1 OS=Penaeus vannamei OX=6689 GN=C7M84_001047 PE=4 SV=1	0.1951	-2.3577	0.0005545	down	yes	76.4024	391.562	429.875	354.258	390.554	37.1529	76.7021	115.352	MF:hydrolase activity;MF:ubiquitin-like protein-specific protease activity;MF:ubiquitinyl hydrolase activity;MF:catalytic activity, acting on a protein;MF:cysteine-type peptidase activity;MF:catalytic activity;MF:molecular_function;MF:peptidase activity;MF:thiol-dependent ubiquitin-specific protease activity	GO:0016787;GO:0019783;GO:0101005;GO:0140096;GO:0008234;GO:0003824;GO:0003674;GO:0008233;GO:0004843	K11844	USP16_45	map03083	Polycomb repressive complex	ENOG410XSYZ;COG5560	O:Posttranslational modification, protein turnover, chaperones;	PF00443.33	UCH	Ubiquitin carboxyl-terminal hydrolase	nuclear
A5JSX2	-	Prophenoloxidase 2	113828743	A5JSX2_PENVA Prophenoloxidase 2 OS=Penaeus vannamei OX=6689 PE=2 SV=1	2.371	1.2455	0.005928	up	yes	327.256	138.027	175.594	170.748	67.7395	335.634	325.126	321.009	MF:catalytic activity;MF:molecular_function;MF:oxidoreductase activity	GO:0003824;GO:0003674;GO:0016491	------	------	------	------	ENOG4111KTW	Z:Cytoskeleton	PF00372.23;PF03723.18;PF03722.18;PF00264.24	Hemocyanin_M;Hemocyanin_C;Hemocyanin_N;Tyrosinase	Hemocyanin, copper containing domain;Hemocyanin, ig-like domain;Hemocyanin, all-alpha domain;Common central domain of tyrosinase	peroxisomal
A0A3R7P7D5	C7M84_019118	Putative hemocytin	-	A0A3R7P7D5_PENVA Putative hemocytin OS=Penaeus vannamei OX=6689 GN=C7M84_019118 PE=4 SV=1	2.1786	1.1234	0.02487	up	yes	303.343	139.238	108.559	110.402	198.754	362.859	237.859	309.312	CC:cellular_component;CC:extracellular region;CC:cellular anatomical entityMF:carbohydrate derivative binding;MF:molecular_function;MF:chitin binding;MF:binding	GO:0005575;GO:0005576;GO:0110165GO:0097367;GO:0003674;GO:0008061;GO:0005488	------	------	------	------	ENOG410XNSK	S:Function unknown	PF13330.10;PF00754.29;PF00094.29;PF08742.15;PF01826.21	Mucin2_WxxW;F5_F8_type_C;VWD;C8;TIL	Mucin-2 protein WxxW repeating region;F5/8 type C domain;von Willebrand factor type D domain;C8 domain;Trypsin Inhibitor like cysteine rich domain	cytoplasmic
A0A3R7MGB8	C7M84_000329	Metallo-beta-lactamase domain-containing protein	113803273	A0A3R7MGB8_PENVA Metallo-beta-lactamase domain-containing protein OS=Penaeus vannamei OX=6689 GN=C7M84_000329 PE=3 SV=1	0.3635	-1.46	0.001677	down	yes	114.625	315.328	367.002	287.472	291.51	127.675	105.937	110.262	BP:nucleic acid metabolic process;BP:cellular nitrogen compound metabolic process;BP:nitrogen compound metabolic process;BP:ncRNA metabolic process;BP:organic cyclic compound metabolic process;BP:ncRNA processing;BP:organic substance metabolic process;BP:tRNA processing;BP:nucleobase-containing compound metabolic process;BP:cellular process;BP:cellular aromatic compound metabolic process;BP:biolo…	GO:0090304;GO:0034641;GO:0006807;GO:0034660;GO:1901360;GO:0034470;GO:0071704;GO:0008033;GO:0006139;GO:0009987;GO:0006725;GO:0008150;GO:0031123;GO:0008152;GO:0046483;GO:0016070;GO:0044238;GO:0044237;GO:0043170;GO:0006399;GO:0006396GO:0003674;GO:0005488;GO:0043169;GO:0004540;GO:0004521;GO:0043167;GO:0046872;GO:0016787;GO:0140098;GO:0016788;GO:0003824;GO:0016891;GO:0016893;GO:0004518;GO:0004519	K00784	rnz	------	------	COG1234	S:Function unknown	PF12706.11;PF00753.31	Lactamase_B_2;Lactamase_B	Beta-lactamase superfamily domain;Metallo-beta-lactamase superfamily	cytoplasmic
B6CGM1	-	Type II hemocyte transglutaminase	113823946	B6CGM1_PENVA Type II hemocyte transglutaminase OS=Penaeus vannamei OX=6689 PE=2 SV=1	2.7374	1.4528	0.005296	up	yes	304.755	111.331	100.074	141.634	92.2833	363.293	254.898	296.073	MF:cation binding;MF:molecular_function;MF:protein-glutamine gamma-glutamyltransferase activity;MF:catalytic activity, acting on a protein;MF:ion binding;MF:catalytic activity;MF:transferase activity;MF:transferase activity, transferring amino-acyl groups;MF:binding;MF:transferase activity, transferring acyl groups;MF:metal ion binding	GO:0043169;GO:0003674;GO:0003810;GO:0140096;GO:0043167;GO:0003824;GO:0016740;GO:0016755;GO:0005488;GO:0016746;GO:0046872	K05619	TGM1	------	------	ENOG410XQEZ	O:Posttranslational modification, protein turnover, chaperones	PF00868.24;PF00927.26;PF01841.23	Transglut_N;Transglut_C;Transglut_core	Transglutaminase family;Transglutaminase family, C-terminal ig like domain;Transglutaminase-like superfamily	cytoplasmic
A0A423TY06	C7M84_025560	C type lectin containing domain protein	113802822	A0A423TY06_PENVA C type lectin containing domain protein OS=Penaeus vannamei OX=6689 GN=C7M84_025560 PE=4 SV=1	2.4391	1.2863	0.006701	up	yes	283.53	116.245	143.353	136.399	68.9816	265.341	327.531	257.718	MF:molecular_function;MF:carbohydrate binding;MF:binding	GO:0003674;GO:0030246;GO:0005488	------	------	------	------	------	------	PF00057.22;PF00059.25	Ldl_recept_a;Lectin_C	Low-density lipoprotein receptor domain class A;Lectin C-type domain	cytoplasmic
A0A423U7J5	C7M84_022212	Pyruvate kinase	113828822	A0A423U7J5_PENVA Pyruvate kinase OS=Penaeus vannamei OX=6689 GN=C7M84_022212 PE=3 SV=1	3955.04	11.9495	1.21e-06	up	yes	395.504	0.1	0.1	0.1	0.1	383.835	390.926	411.751	BP:phosphorylation;BP:cellular process;BP:biological_process;BP:metabolic process;BP:cellular metabolic process;BP:phosphate-containing compound metabolic process;BP:phosphorus metabolic processMF:purine ribonucleoside triphosphate binding;MF:molecular_function;MF:binding;MF:nucleotide binding;MF:heterocyclic compound binding;MF:nucleoside phosphate binding;MF:anion binding;MF:cation binding;MF:p…	GO:0016310;GO:0009987;GO:0008150;GO:0008152;GO:0044237;GO:0006796;GO:0006793GO:0035639;GO:0003674;GO:0005488;GO:0000166;GO:1901363;GO:1901265;GO:0043168;GO:0043169;GO:0030955;GO:0000287;GO:0043167;GO:0016740;GO:0017076;GO:0046872;GO:0005524;GO:0016301;GO:0036094;GO:0003824;GO:0030554;GO:0016773;GO:0016772;GO:0031420;GO:0097367;GO:0032559;GO:0032555;GO:0004743;GO:0097159;GO:0032553	K00873	PK, pyk	map05165;map05203;map00620;map00010;map04922;map05230;map04930	Human papillomavirus infection;Viral carcinogenesis;Pyruvate metabolism;Glycolysis / Gluconeogenesis;Glucagon signaling pathway;Central carbon metabolism in cancer;Type II diabetes mellitus	COG0469	G:Carbohydrate transport and metabolism	PF00224.25;PF02887.20	PK;PK_C	Pyruvate kinase, barrel domain;Pyruvate kinase, alpha/beta domain	cytoplasmic
A0A3R7PW98	C7M84_002251	Glutathione S-transferase 1	113828161	A0A3R7PW98_PENVA Glutathione S-transferase 1 OS=Penaeus vannamei OX=6689 GN=C7M84_002251 PE=4 SV=1	4.9485	2.307	0.0005511	up	yes	307.72	62.185	65.5787	78.215	42.7612	346.061	269.445	307.654	------	------	K00799	GST, gst	map05207;map00480;map05204;map00983;map00982;map00980;map05200;map05208;map05418;map05225;map04212;map01524	Chemical carcinogenesis - receptor activation;Glutathione metabolism;Chemical carcinogenesis - DNA adducts;Drug metabolism - other enzymes;Drug metabolism - cytochrome P450;Metabolism of xenobiotics by cytochrome P450;Pathways in cancer;Chemical carcinogenesis - reactive oxygen species;Fluid shear stress and atherosclerosis;Hepatocellular carcinoma;Longevity regulating pathway - worm;Platinum dru…	COG0625	J:Translation, ribosomal structure and biogenesis	PF02798.24;PF13417.10;PF13409.10;PF14497.10	GST_N;GST_N_3;GST_N_2;GST_C_3	Glutathione S-transferase, N-terminal domain;Glutathione S-transferase, N-terminal domain;Glutathione S-transferase, N-terminal domain;Glutathione S-transferase, C-terminal domain	cytoplasmic
A0A423SL41	C7M84_017086	Slow tropomyosin isoform	113820940	A0A423SL41_PENVA Slow tropomyosin isoform OS=Penaeus vannamei OX=6689 GN=C7M84_017086 PE=3 SV=1	4.1173	2.0417	0.004205	up	yes	292.52	71.0472	51.1183	57.006	105.017	254.434	359.603	263.523	------	------	K10373	TPM1	map04814;map05206;map04260;map04261;map05414;map05410	Motor proteins;MicroRNAs in cancer;Cardiac muscle contraction;Adrenergic signaling in cardiomyocytes;Dilated cardiomyopathy;Hypertrophic cardiomyopathy	ENOG410XR5K	Z:Cytoskeleton	PF00261.24	Tropomyosin	Tropomyosin	cytoplasmic
A0A3R7Q0A3	C7M84_024184	SMP-30/Gluconolactonase/LRE-like region domain-containing protein	113800557	A0A3R7Q0A3_PENVA SMP-30/Gluconolactonase/LRE-like region domain-containing protein (Fragment) OS=Penaeus vannamei OX=6689 GN=C7M84_024184 PE=3 SV=1	3364.37	11.7161	7.3e-05	up	yes	336.437	0.1	0.1	0.1	0.1	297.796	364.565	346.951	CC:cytoplasm;CC:cellular_component;CC:cellular anatomical entityMF:hydrolase activity;MF:metal ion binding;MF:cation binding;MF:enzyme regulator activity;MF:gluconolactonase activity;MF:carboxylic ester hydrolase activity;MF:ion binding;MF:catalytic activity;MF:molecular_function;MF:hydrolase activity, acting on ester bonds;MF:binding;MF:molecular function regulator;MF:calcium ion binding	GO:0005737;GO:0005575;GO:0110165GO:0016787;GO:0046872;GO:0043169;GO:0030234;GO:0004341;GO:0052689;GO:0043167;GO:0003824;GO:0003674;GO:0016788;GO:0005488;GO:0098772;GO:0005509	K01053	gnl, RGN	map00030;map00053;map01240	Pentose phosphate pathway;Ascorbate and aldarate metabolism;Biosynthesis of cofactors	COG3386	S:Function unknown	PF08450.16	SGL	SMP-30/Gluconolactonase/LRE-like region	cytoplasmic
A0A3R7QIU1	C7M84_000998	Putative tenascin-like protein	113811269	A0A3R7QIU1_PENVA Putative tenascin-like protein OS=Penaeus vannamei OX=6689 GN=C7M84_000998 PE=4 SV=1	3.0221	1.5956	0.01116	up	yes	239.704	79.3158	82.6777	67.7198	87.55	274.686	275.636	168.788	------	------	------	------	------	------	ENOG410ZYS4	J:Translation, ribosomal structure and biogenesis	PF00147.22	Fibrinogen_C	Fibrinogen beta and gamma chains, C-terminal globular domain	plasma membrane
A0A423SVY9	C7M84_013573	Transmembrane 9 superfamily member	113816331	A0A423SVY9_PENVA Transmembrane 9 superfamily member OS=Penaeus vannamei OX=6689 GN=C7M84_013573 PE=3 SV=1	2976.59	11.5394	6.19e-06	up	yes	297.659	0.1	0.1	0.1	0.1	282.11	295.983	314.884	CC:cellular_component;CC:membrane;CC:cellular anatomical entity	GO:0005575;GO:0016020;GO:0110165	K17086	TM9SF2_4	------	------	ENOG410XPIW	S:Function unknown	PF02990.20	EMP70	Endomembrane protein 70	plasma membrane
A0A423SWH2	C7M84_013281	Putative ectonucleoside triphosphate diphosphohydrolase 5 isoform X2	113815975	A0A423SWH2_PENVA Putative ectonucleoside triphosphate diphosphohydrolase 5 isoform X2 OS=Penaeus vannamei OX=6689 GN=C7M84_013281 PE=3 SV=1	0.4612	-1.1165	0.01603	down	yes	93.793	203.353	253.297	176.04	180.722	73.2556	97.0021	111.121	CC:membrane;CC:cellular_component;CC:cellular anatomical entityMF:purine ribonucleoside triphosphate binding;MF:molecular_function;MF:binding;MF:ion binding;MF:heterocyclic compound binding;MF:nucleoside phosphate binding;MF:anion binding;MF:nucleotide binding;MF:purine nucleotide binding;MF:ATP binding;MF:hydrolase activity;MF:small molecule binding;MF:catalytic activity;MF:adenyl nucleotide bin…	GO:0016020;GO:0005575;GO:0110165GO:0035639;GO:0003674;GO:0005488;GO:0043167;GO:1901363;GO:1901265;GO:0043168;GO:0000166;GO:0017076;GO:0005524;GO:0016787;GO:0036094;GO:0003824;GO:0030554;GO:0097367;GO:0097159;GO:0032559;GO:0032555;GO:0032553	------	------	------	------	COG5371	S:Function unknown	PF01150.21	GDA1_CD39	GDA1/CD39	nuclear
A0A3R7QMR5	C7M84_009144	Electron transfer flavoprotein subunit alpha	113810863	A0A3R7QMR5_PENVA Electron transfer flavoprotein subunit alpha OS=Penaeus vannamei OX=6689 GN=C7M84_009144 PE=3 SV=1	0.3914	-1.3533	0.005774	down	yes	80.1543	204.795	235.718	188.947	189.72	109.887	80.4757	50.1	CC:organelle lumen;CC:membrane-enclosed lumen;CC:cellular_component;CC:intracellular organelle lumen;CC:mitochondrial matrix;CC:cellular anatomical entityMF:anion binding;MF:small molecule binding;MF:flavin adenine dinucleotide binding;MF:organic cyclic compound binding;MF:catalytic activity;MF:nucleotide binding;MF:oxidoreductase activity;MF:molecular_function;MF:nucleoside phosphate binding;MF:…	GO:0043233;GO:0031974;GO:0005575;GO:0070013;GO:0005759;GO:0110165GO:0043168;GO:0036094;GO:0050660;GO:0097159;GO:0003824;GO:0000166;GO:0016491;GO:0003674;GO:1901265;GO:0009055;GO:0043167;GO:1901363;GO:0005488	K03522	fixB, etfA	------	------	COG2025	C:Energy production and conversion	PF01012.25;PF00766.23	ETF;ETF_alpha	Electron transfer flavoprotein domain;Electron transfer flavoprotein FAD-binding domain	mitochondrial
A0A3R7M1U9	C7M84_017090	Elongation factor 1-alpha	113820946	A0A3R7M1U9_PENVA Elongation factor 1-alpha OS=Penaeus vannamei OX=6689 GN=C7M84_017090 PE=4 SV=1	2775.77	11.4387	0.004552	up	yes	277.577	0.1	0.1	0.1	0.1	373.442	219.284	240.005	CC:cytoplasm;CC:cellular anatomical entity;CC:cellular_componentMF:purine ribonucleoside triphosphate binding;MF:molecular_function;MF:binding;MF:nucleic acid binding;MF:ion binding;MF:heterocyclic compound binding;MF:nucleoside phosphate binding;MF:guanyl nucleotide binding;MF:nucleotide binding;MF:guanyl ribonucleotide binding;MF:purine nucleotide binding;MF:GTP binding;MF:hydrolase activity;MF…	GO:0005737;GO:0110165;GO:0005575GO:0035639;GO:0003674;GO:0005488;GO:0003676;GO:0043167;GO:1901363;GO:1901265;GO:0019001;GO:0000166;GO:0032561;GO:0017076;GO:0005525;GO:0016787;GO:0008135;GO:0003924;GO:0017111;GO:0036094;GO:0003824;GO:0045182;GO:0016818;GO:0090079;GO:0097367;GO:0097159;GO:0016817;GO:0043168;GO:0016462;GO:0032555;GO:0003746;GO:0032553	K03231	EEF1A	map05140;map05134;map03013	Leishmaniasis;Legionellosis;Nucleocytoplasmic transport	COG5256	J:Translation, ribosomal structure and biogenesis	PF03143.21;PF03144.29	GTP_EFTU_D3;GTP_EFTU_D2	Elongation factor Tu C-terminal domain;Elongation factor Tu domain 2	cytoplasmic
A0A3R7NFD6	C7M84_007742	Uncharacterized protein	113809061	A0A3R7NFD6_PENVA Uncharacterized protein OS=Penaeus vannamei OX=6689 GN=C7M84_007742 PE=3 SV=1	0.3318	-1.5916	0.01438	down	yes	65.8224	198.395	165.286	186.247	243.652	87.0177	88.2952	22.1542	MF:GTPase regulator activity;MF:enzyme regulator activity;MF:molecular function regulator;MF:nucleoside-triphosphatase regulator activity;MF:molecular_function	GO:0030695;GO:0030234;GO:0098772;GO:0060589;GO:0003674	K15837	GPSM2	------	------	ENOG410XP6N	S:Function unknown	PF02188.21;PF13424.10;PF13176.10;PF00515.32;PF07719.21	GoLoco;TPR_12;TPR_7;TPR_1;TPR_2	GoLoco motif;Tetratricopeptide repeat;Tetratricopeptide repeat;Tetratricopeptide repeat;Tetratricopeptide repeat	cytoplasmic
Q673H2	-	Kazal-type proteinase inhibitor	113803873	Q673H2_PENVA Kazal-type proteinase inhibitor OS=Penaeus vannamei OX=6689 PE=2 SV=1	2.816	1.4936	0.002972	up	yes	192.364	68.3104	93.1505	37.9723	73.8084	213.151	180.777	183.164	CC:cellular_component;CC:extracellular region;CC:cellular anatomical entityMF:endopeptidase inhibitor activity;MF:endopeptidase regulator activity;MF:peptidase regulator activity;MF:molecular_function;MF:peptidase inhibitor activity;MF:serine-type endopeptidase inhibitor activity;MF:enzyme inhibitor activity;MF:molecular function regulator;MF:enzyme regulator activity	GO:0005575;GO:0005576;GO:0110165GO:0004866;GO:0061135;GO:0061134;GO:0003674;GO:0030414;GO:0004867;GO:0004857;GO:0098772;GO:0030234	------	------	------	------	------	------	PF07648.19;PF00050.25;PF21287.1	Kazal_2;Kazal_1;CFAI_KAZAL	Kazal-type serine protease inhibitor domain;Kazal-type serine protease inhibitor domain;Complement factor I, KAZAL domain	extracellular
A0A6M4DU43	BigPEN	BigPEN	-	A0A6M4DU43_PENVA BigPEN OS=Penaeus vannamei OX=6689 GN=BigPEN PE=2 SV=1	2422.16	11.2421	0.001737	up	yes	242.216	0.1	0.1	0.1	0.1	304.888	225.908	195.852	BP:interspecies interaction between organisms;BP:response to biotic stimulus;BP:response to external stimulus;BP:response to external biotic stimulus;BP:biological_process;BP:response to stimulus;BP:response to bacterium;BP:defense response to bacterium;BP:response to stress;BP:defense response to other organism;BP:defense response;BP:response to other organismCC:cytoplasm;CC:cellular_component;C…	GO:0044419;GO:0009607;GO:0009605;GO:0043207;GO:0008150;GO:0050896;GO:0009617;GO:0042742;GO:0006950;GO:0098542;GO:0006952;GO:0051707GO:0005737;GO:0005575;GO:0110165GO:0097367;GO:0003674;GO:0008061;GO:0005488	------	------	------	------	------	------	------	------	------	extracellular
A0A423SMQ8	C7M84_016559	Serine/threonine-protein kinase TOR	113820097	A0A423SMQ8_PENVA Serine/threonine-protein kinase TOR OS=Penaeus vannamei OX=6689 GN=C7M84_016559 PE=2 SV=1	0.4556	-1.1342	0.03266	down	yes	70.7937	155.4	174.727	110.722	180.752	90.6285	43.9685	77.7841	BP:positive regulation of metabolic process;BP:regulation of metabolic process;BP:phosphorylation;BP:regulation of biological process;BP:regulation of primary metabolic process;BP:positive regulation of macromolecule metabolic process;BP:regulation of protein metabolic process;BP:positive regulation of protein metabolic process;BP:biological regulation;BP:positive regulation of biological process…	GO:0009893;GO:0019222;GO:0016310;GO:0050789;GO:0080090;GO:0010604;GO:0051246;GO:0051247;GO:0065007;GO:0048518;GO:0060255;GO:0009987;GO:0008150;GO:0051171;GO:0008152;GO:0051173;GO:0042221;GO:0050896;GO:0044237;GO:0006796;GO:0006793GO:0031931;GO:0038201;GO:0032991;GO:0005575GO:0035639;GO:1901363;GO:0003674;GO:0005488;GO:0043167;GO:0043168;GO:0000166;GO:0004674;GO:0016740;GO:1901265;GO:0004672;GO:00…	K07203	MTOR, FRAP, TOR	map04136;map05215;map05165;map05210;map05163;map05212;map05167;map04659;map05168;map04012;map05214;map04218;map04371;map05016;map04213;map04072;map04211;map04935;map04920;map05010;map05131;map05017;map05014;map05225;map05224;map05226;map05221;map04140;map05207;map05206;map05205;map05200;map04930;map04212;map01522;map04361;map05170;map05415;map04066;map01521;map04931;map04150;map05022;map04919;map…	Autophagy - other;Prostate cancer;Human papillomavirus infection;Colorectal cancer;Human cytomegalovirus infection;Pancreatic cancer;Kaposi sarcoma-associated herpesvirus infection;Th17 cell differentiation;Herpes simplex virus 1 infection;ErbB signaling pathway;Glioma;Cellular senescence;Apelin signaling pathway;Huntington disease;Longevity regulating pathway - multiple species;Phospholipase D s…	COG5032;COG5032;COG5032;COG5032;COG5032	B:Chromatin structure and dynamics;D:Cell cycle control, cell division, chromosome partitioning;L:Replication, recombination and repair;T:Signal transduction mechanisms;U:Intracellular trafficking, secretion, and vesicular transport	PF02259.27;PF00454.31;PF11865.12;PF08771.15;PF02260.24;PF13646.10;PF13513.10	FAT;PI3_PI4_kinase;DUF3385;FRB_dom;FATC;HEAT_2;HEAT_EZ	FAT domain;Phosphatidylinositol 3- and 4-kinase;Domain of unknown function;FKBP12-rapamycin binding domain;FATC domain;HEAT repeats;HEAT-like repeat	cytoplasmic
A0A423U2A1	C7M84_024018	3-hydroxyacyl-CoA dehydrogenase type-2	-	A0A423U2A1_PENVA 3-hydroxyacyl-CoA dehydrogenase type-2 OS=Penaeus vannamei OX=6689 GN=C7M84_024018 PE=3 SV=1	0.229	-2.1266	0.01231	down	yes	41.9811	183.351	228.538	134.906	186.609	63.2032	56.9448	5.7954	CC:membrane;CC:cellular_component;CC:cellular anatomical entityMF:catalytic activity;MF:molecular_function;MF:oxidoreductase activity	GO:0016020;GO:0005575;GO:0110165GO:0003824;GO:0003674;GO:0016491	K08683	HSD17B10	map05010;map00280;map05022	Alzheimer disease;Valine, leucine and isoleucine degradation;Pathways of neurodegeneration - multiple diseases	ENOG410XNNW	S:Function unknown	PF00106.29;PF13561.10;PF08659.14	adh_short;adh_short_C2;KR	short chain dehydrogenase;Enoyl;KR domain	mitochondrial
A0A423SNL1	C7M84_016214	Nucleolar protein 10	113819694	A0A423SNL1_PENVA Nucleolar protein 10 OS=Penaeus vannamei OX=6689 GN=C7M84_016214 PE=3 SV=1	6.227	2.6385	5.84e-05	up	yes	185.894	29.853	31.1323	15.1753	43.2515	192.088	181.009	184.584	BP:RNA modification;BP:nucleic acid metabolic process;BP:cellular nitrogen compound metabolic process;BP:nitrogen compound metabolic process;BP:ncRNA metabolic process;BP:pseudouridine synthesis;BP:organic cyclic compound metabolic process;BP:nucleobase-containing compound metabolic process;BP:organic substance metabolic process;BP:rRNA processing;BP:ncRNA processing;BP:cellular process;BP:cellul…	GO:0009451;GO:0090304;GO:0034641;GO:0006807;GO:0034660;GO:0001522;GO:1901360;GO:0006139;GO:0071704;GO:0006364;GO:0034470;GO:0009987;GO:0006725;GO:0043412;GO:0008150;GO:0008152;GO:0046483;GO:0016070;GO:0044238;GO:0016072;GO:0044237;GO:0043170;GO:0006396GO:0032991;GO:1990904;GO:0005575GO:0003674;GO:0005488;GO:0003676;GO:1901363;GO:0030515;GO:0097159;GO:0003723	K11130	NOP10, NOLA3	map03008	Ribosome biogenesis in eukaryotes	COG2260	J:Translation, ribosomal structure and biogenesis	PF04135.16	Nop10p	Nucleolar RNA-binding protein, Nop10p family	cytoplasmic
A0A423TE88	C7M84_006716	VWFD domain-containing protein	-	A0A423TE88_PENVA VWFD domain-containing protein OS=Penaeus vannamei OX=6689 GN=C7M84_006716 PE=4 SV=1	2.0199	1.0143	0.02144	up	yes	142.281	70.439	33.6464	89.5692	88.1012	148.639	128.846	149.359	------	------	------	------	------	------	ENOG411104F;ENOG410XR10	S:Function unknown;	PF00094.29;PF08742.15	VWD;C8	von Willebrand factor type D domain;C8 domain	extracellular
A0A423UAZ2	C7M84_004526	Signal peptidase complex catalytic subunit SEC11	113805156	A0A423UAZ2_PENVA Signal peptidase complex catalytic subunit SEC11 OS=Penaeus vannamei OX=6689 GN=C7M84_004526 PE=3 SV=1	2.9385	1.5551	0.01879	up	yes	158.132	53.813	24.9839	83.4706	52.9845	181.022	115.229	178.144	BP:nitrogen compound metabolic process;BP:organic substance metabolic process;BP:proteolysis;BP:signal peptide processing;BP:biological_process;BP:metabolic process;BP:protein processing;BP:organonitrogen compound metabolic process;BP:primary metabolic process;BP:protein maturation;BP:cellular amide metabolic process;BP:protein metabolic process;BP:macromolecule metabolic process;BP:peptide metab…	GO:0006807;GO:0071704;GO:0006508;GO:0006465;GO:0008150;GO:0008152;GO:0016485;GO:1901564;GO:0044238;GO:0051604;GO:0043603;GO:0019538;GO:0043170;GO:0006518GO:0005787;GO:1902494;GO:1905368;GO:0032991;GO:0005575;GO:0098796GO:0004252;GO:0004175;GO:0003674;GO:0008233;GO:0008236;GO:0016787;GO:0017171;GO:0140096;GO:0003824	K13280	SEC11, sipW	map03060	Protein export	COG0681	U:Intracellular trafficking, secretion, and vesicular transport	PF00717.27;PF10502.13	Peptidase_S24;Peptidase_S26	Peptidase S24-like;Signal peptidase, peptidase S26	ER
A0A423T8Y2	C7M84_008677	carnitine O-palmitoyltransferase	-	A0A423T8Y2_PENVA Putative carnitine O-palmitoyltransferase 1, liver isoform isoform X1 OS=Penaeus vannamei OX=6689 GN=C7M84_008677 PE=3 SV=1	2057.56	11.0067	0.02191	up	yes	205.756	0.1	0.1	0.1	0.1	190.446	310.288	116.535	BP:lipid oxidation;BP:fatty acid metabolic process;BP:fatty acid beta-oxidation;BP:carboxylic acid metabolic process;BP:cellular catabolic process;BP:fatty acid catabolic process;BP:small molecule metabolic process;BP:small molecule catabolic process;BP:cellular lipid catabolic process;BP:organic substance catabolic process;BP:lipid modification;BP:lipid catabolic process;BP:organic substance met…	GO:0034440;GO:0006631;GO:0006635;GO:0019752;GO:0044248;GO:0009062;GO:0044281;GO:0044282;GO:0044242;GO:1901575;GO:0030258;GO:0016042;GO:0071704;GO:0006629;GO:0009987;GO:0008150;GO:0008152;GO:0072329;GO:0043436;GO:0019395;GO:0044255;GO:0032787;GO:0009056;GO:0044238;GO:0006082;GO:0046395;GO:0016054;GO:0044237GO:0031090;GO:0016020;GO:0110165;GO:0031968;GO:0098588;GO:0031966;GO:0019867;GO:0005575;GO:0…	K08765	CPT1A	map04714;map03320;map04920;map04922;map00071;map04936;map04152;map04931	Thermogenesis;PPAR signaling pathway;Adipocytokine signaling pathway;Glucagon signaling pathway;Fatty acid degradation;Alcoholic liver disease;AMPK signaling pathway;Insulin resistance	ENOG410XNZ9	S:Function unknown	PF00755.24;PF16484.9	Carn_acyltransf;CPT_N	Choline/Carnitine o-acyltransferase;Carnitine O-palmitoyltransferase N-terminus	cytoplasmic
A0A3R7PLM5	C7M84_011252	Beta-1,3-glucan binding protein	-	A0A3R7PLM5_PENVA Beta-1,3-glucan binding protein OS=Penaeus vannamei OX=6689 GN=C7M84_011252 PE=4 SV=1	2046.86	10.9992	0.002993	up	yes	204.686	0.1	0.1	0.1	0.1	142.728	247.89	223.44	BP:positive regulation of response to external stimulus;BP:regulation of response to external stimulus;BP:positive regulation of response to stimulus;BP:regulation of response to biotic stimulus;BP:positive regulation of response to biotic stimulus;BP:positive regulation of defense response;BP:signal transduction;BP:cell surface receptor signaling pathway;BP:regulation of biological process;BP:re…	GO:0032103;GO:0032101;GO:0048584;GO:0002831;GO:0002833;GO:0031349;GO:0007165;GO:0007166;GO:0050789;GO:0031347;GO:0002764;GO:0043207;GO:0002768;GO:0006869;GO:0044419;GO:0002684;GO:0002429;GO:0002682;GO:0071702;GO:0048518;GO:0065007;GO:0002220;GO:0002221;GO:0006810;GO:0045089;GO:0045088;GO:0048583;GO:0045087;GO:0009987;GO:0050794;GO:0006952;GO:0006950;GO:0050776;GO:0008150;GO:0006955;GO:0051234;GO:…	------	------	------	------	------	------	------	------	------	cytoplasmic
Q8WRP1	-	Putative antimicrobial peptide	113801825	Q8WRP1_PENVA Putative antimicrobial peptide OS=Penaeus vannamei OX=6689 PE=2 SV=1	2027.25	10.9853	0.003973	up	yes	202.725	0.1	0.1	0.1	0.1	270.535	172.846	164.794	CC:cellular_component;CC:extracellular region;CC:cellular anatomical entityMF:enzyme regulator activity;MF:peptidase regulator activity;MF:molecular_function;MF:peptidase inhibitor activity;MF:enzyme inhibitor activity;MF:molecular function regulator	GO:0005575;GO:0005576;GO:0110165GO:0030234;GO:0061134;GO:0003674;GO:0030414;GO:0004857;GO:0098772	------	------	------	------	------	------	------	------	------	extracellular
A0A3R7Q840	C7M84_010737	Masquerade-like serine proteinase-like protein 3	113812814	A0A3R7Q840_PENVA Masquerade-like serine proteinase-like protein 3 OS=Penaeus vannamei OX=6689 GN=C7M84_010737 PE=3 SV=1	4.276	2.0963	0.02272	up	yes	161.87	37.8553	3.37016	35.8285	74.3672	177.977	199.63	108.004	BP:organic substance metabolic process;BP:organonitrogen compound metabolic process;BP:protein metabolic process;BP:macromolecule metabolic process;BP:biological_process;BP:nitrogen compound metabolic process;BP:metabolic process;BP:proteolysis;BP:primary metabolic processMF:serine-type endopeptidase activity;MF:endopeptidase activity;MF:hydrolase activity;MF:serine hydrolase activity;MF:catalyti…	GO:0071704;GO:1901564;GO:0019538;GO:0043170;GO:0008150;GO:0006807;GO:0008152;GO:0006508;GO:0044238GO:0004252;GO:0004175;GO:0016787;GO:0017171;GO:0140096;GO:0003824;GO:0003674;GO:0008233;GO:0008236	------	------	------	------	COG5640	O:Posttranslational modification, protein turnover, chaperones	PF00089.30;PF18322.5	Trypsin;CLIP_1	Trypsin;Serine protease Clip domain PPAF-2	extracellular
A0A3R7LYT0	C7M84_013716	Uncharacterized protein	113816540	A0A3R7LYT0_PENVA Uncharacterized protein OS=Penaeus vannamei OX=6689 GN=C7M84_013716 PE=4 SV=1	1921.24	10.9078	0.004116	up	yes	192.124	0.1	0.1	0.1	0.1	129.275	238.034	209.062	------	------	K21247	TP53INP2	map04140	Autophagy - animal	------	------	------	------	------	cytoplasmic
A0A3R7STI2	C7M84_007114	SMB domain-containing protein	113808327	A0A3R7STI2_PENVA SMB domain-containing protein OS=Penaeus vannamei OX=6689 GN=C7M84_007114 PE=4 SV=1	1709.12	10.739	0.0009057	up	yes	170.912	0.1	0.1	0.1	0.1	137.794	204.75	170.191	BP:primary metabolic process;BP:organonitrogen compound metabolic process;BP:protein metabolic process;BP:macromolecule metabolic process;BP:organic substance metabolic process;BP:nitrogen compound metabolic process;BP:biological_process;BP:metabolic process;BP:proteolysisMF:molecular_function;MF:hydrolase activity;MF:catalytic activity;MF:catalytic activity, acting on a protein;MF:peptidase acti…	GO:0044238;GO:1901564;GO:0019538;GO:0043170;GO:0071704;GO:0006807;GO:0008150;GO:0008152;GO:0006508GO:0003674;GO:0016787;GO:0003824;GO:0140096;GO:0008233;GO:0008234	------	------	------	------	ENOG410YN9K	O:Posttranslational modification, protein turnover, chaperones	------	------	------	extracellular
A0A3R7QVL2	C7M84_001412	Uncharacterized protein	113817061	A0A3R7QVL2_PENVA Uncharacterized protein OS=Penaeus vannamei OX=6689 GN=C7M84_001412 PE=4 SV=1	0.0005975	-10.7088	8.62e-07	down	yes	0.1	167.368	169.404	171.71	160.989	0.1	0.1	0.1	MF:molecular_function;MF:carbohydrate binding;MF:binding	GO:0003674;GO:0030246;GO:0005488	------	------	------	------	------	------	------	------	------	extracellular
A0A3R7Q7K5	C7M84_011161	Putative rRNA 2	113813302	A0A3R7Q7K5_PENVA rRNA 2'-O-methyltransferase fibrillarin OS=Penaeus vannamei OX=6689 GN=C7M84_011161 PE=3 SV=1	1589.72	10.6346	5.04e-05	up	yes	158.972	0.1	0.1	0.1	0.1	176.084	151.818	149.016	BP:nucleic acid metabolic process;BP:cellular nitrogen compound metabolic process;BP:nitrogen compound metabolic process;BP:ncRNA metabolic process;BP:organic cyclic compound metabolic process;BP:nucleobase-containing compound metabolic process;BP:organic substance metabolic process;BP:rRNA processing;BP:methylation;BP:ncRNA processing;BP:cellular process;BP:cellular aromatic compound metabolic p…	GO:0090304;GO:0034641;GO:0006807;GO:0034660;GO:1901360;GO:0006139;GO:0071704;GO:0006364;GO:0032259;GO:0034470;GO:0009987;GO:0006725;GO:0008150;GO:0008152;GO:0046483;GO:0016070;GO:0044238;GO:0016072;GO:0044237;GO:0043170;GO:0006396GO:0003674;GO:0005488;GO:0003676;GO:0008168;GO:1901363;GO:0016740;GO:0016741;GO:0008757;GO:0003824;GO:0097159;GO:0003723	K14563	NOP1, FBL	map03008	Ribosome biogenesis in eukaryotes	COG1889	J:Translation, ribosomal structure and biogenesis	PF01269.21	Fibrillarin	Fibrillarin	nuclear
A0A3R7PF55	C7M84_022024	Prophenoloxidase activating factor	-	A0A3R7PF55_PENVA Prophenoloxidase activating factor OS=Penaeus vannamei OX=6689 GN=C7M84_022024 PE=3 SV=1	1471.98	10.5235	0.005662	up	yes	147.198	0.1	0.1	0.1	0.1	190.834	153.515	97.2457	BP:organic substance metabolic process;BP:organonitrogen compound metabolic process;BP:protein metabolic process;BP:macromolecule metabolic process;BP:biological_process;BP:nitrogen compound metabolic process;BP:metabolic process;BP:proteolysis;BP:primary metabolic processMF:serine-type endopeptidase activity;MF:endopeptidase activity;MF:hydrolase activity;MF:serine hydrolase activity;MF:catalyti…	GO:0071704;GO:1901564;GO:0019538;GO:0043170;GO:0008150;GO:0006807;GO:0008152;GO:0006508;GO:0044238GO:0004252;GO:0004175;GO:0016787;GO:0017171;GO:0140096;GO:0003824;GO:0003674;GO:0008233;GO:0008236	------	------	------	------	COG5640	S:Function unknown	PF00089.30;PF18322.5	Trypsin;CLIP_1	Trypsin;Serine protease Clip domain PPAF-2	cytoplasmic
A0A423SIM0	C7M84_018003	Putative nodal modulator 1	113822422	A0A423SIM0_PENVA Putative nodal modulator 1 OS=Penaeus vannamei OX=6689 GN=C7M84_018003 PE=1 SV=1	1451.61	10.5034	0.006408	up	yes	145.161	0.1	0.1	0.1	0.1	157.909	185.594	91.9801	CC:membrane;CC:cellular_component;CC:extracellular region;CC:cellular anatomical entityMF:carbohydrate binding;MF:molecular_function;MF:binding	GO:0016020;GO:0005575;GO:0005576;GO:0110165GO:0030246;GO:0003674;GO:0005488	K26500	NOMO1_2_3	------	------	ENOG410XTI0	S:Function unknown	PF13620.10;PF17210.7;PF13715.10;PF17802.5;PF09430.14;PF14686.10	CarboxypepD_reg;SdrD_B;CarbopepD_reg_2;SpaA;EMC7_beta-sandw;fn3_3	Carboxypeptidase regulatory-like domain;SdrD B-like domain;CarboxypepD_reg-like domain;Prealbumin-like fold domain;ER membrane protein complex subunit 7, beta-sandwich domain;Polysaccharide lyase family 4, domain II	plasma membrane
A0A059P5D6	-	Metallothionein	113815249	A0A059P5D6_PENVA Metallothionein OS=Penaeus vannamei OX=6689 PE=2 SV=1	1296.42	10.3403	0.02053	up	yes	129.642	0.1	0.1	0.1	0.1	184.651	65.0619	139.212	MF:cation binding;MF:metal ion binding;MF:molecular_function;MF:binding;MF:ion binding	GO:0043169;GO:0046872;GO:0003674;GO:0005488;GO:0043167	------	------	------	------	------	------	------	------	------	cytoplasmic
A0A2R3SJZ1	ALF5	Anti-lipopolisaccharide factor 5	113810045	A0A2R3SJZ1_PENVA Anti-lipopolisaccharide factor 5 OS=Penaeus vannamei OX=6689 GN=ALF5 PE=2 SV=1	1138.29	10.1527	0.0001809	up	yes	113.829	0.1	0.1	0.1	0.1	128.834	113.268	99.3848	------	------	------	------	------	------	------	------	PF11630.12	Anti-LPS-SCYG	Anti-lipopolysaccharide factor/Scygonadin	extracellular
A0A3R7Q0J4	C7M84_016594	Peroxinectin	113820150	A0A3R7Q0J4_PENVA Peroxinectin (Fragment) OS=Penaeus vannamei OX=6689 GN=C7M84_016594 PE=4 SV=1	1106.71	10.1121	0.005289	up	yes	110.671	0.1	0.1	0.1	0.1	136.845	71.2459	123.922	BP:response to stimulus;BP:response to stress;BP:response to oxidative stress;BP:biological_processMF:cation binding;MF:oxidoreductase activity, acting on peroxide as acceptor;MF:heme binding;MF:tetrapyrrole binding;MF:organic cyclic compound binding;MF:antioxidant activity;MF:heterocyclic compound binding;MF:ion binding;MF:catalytic activity;MF:molecular_function;MF:binding;MF:metal ion binding;…	GO:0050896;GO:0006950;GO:0006979;GO:0008150GO:0043169;GO:0016684;GO:0020037;GO:0046906;GO:0097159;GO:0016209;GO:1901363;GO:0043167;GO:0003824;GO:0003674;GO:0005488;GO:0046872;GO:0004601;GO:0016491	K19511	PXDN, VPO1	------	------	ENOG410XPZ3	S:Function unknown	PF03098.19	An_peroxidase	Animal haem peroxidase	plasma membrane
A0A423SGL9	C7M84_018761	oligopeptidase A	113823674	A0A423SGL9_PENVA oligopeptidase A OS=Penaeus vannamei OX=6689 GN=C7M84_018761 PE=3 SV=1	1070.99	10.0647	0.01719	up	yes	107.099	0.1	0.1	0.1	0.1	160.757	71.8216	88.718	BP:primary metabolic process;BP:organonitrogen compound metabolic process;BP:protein metabolic process;BP:macromolecule metabolic process;BP:organic substance metabolic process;BP:nitrogen compound metabolic process;BP:biological_process;BP:metabolic process;BP:proteolysisMF:molecular_function;MF:endopeptidase activity;MF:cation binding;MF:hydrolase activity;MF:ion binding;MF:catalytic activity, …	GO:0044238;GO:1901564;GO:0019538;GO:0043170;GO:0071704;GO:0006807;GO:0008150;GO:0008152;GO:0006508GO:0003674;GO:0004175;GO:0043169;GO:0016787;GO:0043167;GO:0140096;GO:0003824;GO:0004222;GO:0005488;GO:0008233;GO:0046872;GO:0008237	K01414	prlC	------	------	COG0339	E:Amino acid transport and metabolism	PF01432.24;PF19310.3	Peptidase_M3;TOP_N	Peptidase family M3;Neurolysin/Thimet oligopeptidase, N-terminal domain	mitochondrial
A0A3R7MGX0	C7M84_020723	Tubulin beta-2 chain	113826677	A0A3R7MGX0_PENVA Tubulin beta-2 chain OS=Penaeus vannamei OX=6689 GN=C7M84_020723 PE=3 SV=1	1053.38	10.0408	0.01361	up	yes	105.338	0.1	0.1	0.1	0.1	55.4796	126.841	133.693	BP:cellular process;BP:biological_process;BP:microtubule-based processCC:supramolecular fiber;CC:polymeric cytoskeletal fiber;CC:microtubule;CC:supramolecular complex;CC:supramolecular polymer;CC:cellular anatomical entity;CC:cellular_componentMF:structural constituent of cytoskeleton;MF:purine ribonucleoside triphosphate binding;MF:molecular_function;MF:binding;MF:guanyl nucleotide binding;MF:he…	GO:0009987;GO:0008150;GO:0007017GO:0099512;GO:0099513;GO:0005874;GO:0099080;GO:0099081;GO:0110165;GO:0005575GO:0005200;GO:0035639;GO:0003674;GO:0005488;GO:0019001;GO:1901363;GO:1901265;GO:0043168;GO:0005198;GO:0032561;GO:0017076;GO:0005525;GO:0016787;GO:0000166;GO:0003924;GO:0017111;GO:0036094;GO:0003824;GO:0016818;GO:0043167;GO:0097367;GO:0097159;GO:0016817;GO:0016462;GO:0032555;GO:0032553	K07375	TUBB	map04814;map04540;map05012;map05010;map05016;map05130;map05014;map05132;map04145;map05022;map05020	Motor proteins;Gap junction;Parkinson disease;Alzheimer disease;Huntington disease;Pathogenic Escherichia coli infection;Amyotrophic lateral sclerosis;Salmonella infection;Phagosome;Pathways of neurodegeneration - multiple diseases;Prion disease	COG5023	S:Function unknown	PF00091.29;PF03953.21	Tubulin;Tubulin_C	Tubulin/FtsZ family, GTPase domain;Tubulin C-terminal domain	cytoplasmic
A0A3R7PNF4	C7M84_003805	MARVEL domain-containing protein	113804226	A0A3R7PNF4_PENVA MARVEL domain-containing protein OS=Penaeus vannamei OX=6689 GN=C7M84_003805 PE=4 SV=1	976.781	9.9319	0.01049	up	yes	97.6781	0.1	0.1	0.1	0.1	136.991	62.9945	93.0492	CC:cellular_component;CC:membrane;CC:cellular anatomical entity	GO:0005575;GO:0016020;GO:0110165	------	------	------	------	ENOG4111IAF	S:Function unknown	PF01284.27	MARVEL	Membrane-associating domain	extracellular
A0A3R7PQX9	C7M84_007204	C-type lectin 2	113808481	A0A3R7PQX9_PENVA C-type lectin 2 OS=Penaeus vannamei OX=6689 GN=C7M84_007204 PE=4 SV=1	0.001044	-9.9037	0.03349	down	yes	0.1	95.7946	48.4082	151.588	87.3876	0.1	0.1	0.1	MF:molecular_function;MF:carbohydrate binding;MF:binding	GO:0003674;GO:0030246;GO:0005488	------	------	------	------	ENOG411018J;ENOG410XPJ1	S:Function unknown;	PF00059.25	Lectin_C	Lectin C-type domain	mitochondrial
A0A3R7SWX2	C7M84_002127	Signal recognition particle 54 kDa protein	113826679	A0A3R7SWX2_PENVA Signal recognition particle 54 kDa protein OS=Penaeus vannamei OX=6689 GN=C7M84_002127 PE=3 SV=1	915.66	9.8387	0.006208	up	yes	91.566	0.1	0.1	0.1	0.1	107.767	56.8857	110.045	BP:protein localization;BP:cotranslational protein targeting to membrane;BP:protein targeting to membrane;BP:SRP-dependent cotranslational protein targeting to membrane;BP:protein localization to endoplasmic reticulum;BP:cellular macromolecule localization;BP:intracellular protein transport;BP:nitrogen compound transport;BP:organic substance transport;BP:macromolecule localization;BP:transport;BP…	GO:0008104;GO:0006613;GO:0006612;GO:0006614;GO:0070972;GO:0070727;GO:0006886;GO:0071705;GO:0071702;GO:0033036;GO:0006810;GO:0072599;GO:0072594;GO:0009987;GO:0006605;GO:0045184;GO:0008150;GO:0072657;GO:0051649;GO:0051668;GO:0051234;GO:0033365;GO:0051179;GO:0051641;GO:0046907;GO:0090150;GO:0045047;GO:0015031GO:0005786;GO:0005783;GO:0043229;GO:0043227;GO:0043226;GO:0110165;GO:0032991;GO:0043231;GO:1…	K03106	SRP54, ffh	map03060	Protein export	COG0541	U:Intracellular trafficking, secretion, and vesicular transport	PF00448.26;PF02978.23;PF02881.23;PF02492.23;PF20720.1	SRP54;SRP_SPB;SRP54_N;cobW;nSTAND3	SRP54-type protein, GTPase domain;Signal peptide binding domain;SRP54-type protein, helical bundle domain;CobW/HypB/UreG, nucleotide-binding domain;Novel STAND NTPase 3	cytoplasmic
A0A3R7QR84	C7M84_006250	Propionyl-CoA carboxylase alpha chain, mitochondrial	113807284	A0A3R7QR84_PENVA Propionyl-CoA carboxylase alpha chain, mitochondrial OS=Penaeus vannamei OX=6689 GN=C7M84_006250 PE=4 SV=1	884.254	9.7883	0.01644	up	yes	88.4254	0.1	0.1	0.1	0.1	114.074	107.006	44.1966	BP:organic substance catabolic process;BP:catabolic process;BP:organic substance metabolic process;BP:lipid catabolic process;BP:lipid metabolic process;BP:biological_process;BP:metabolic process;BP:primary metabolic processCC:membrane-enclosed lumen;CC:mitochondrial matrix;CC:organelle lumen;CC:cellular_component;CC:intracellular organelle lumen;CC:cellular anatomical entityMF:purine ribonucleos…	GO:1901575;GO:0009056;GO:0071704;GO:0016042;GO:0006629;GO:0008150;GO:0008152;GO:0044238GO:0031974;GO:0005759;GO:0043233;GO:0005575;GO:0070013;GO:0110165GO:0035639;GO:0003674;GO:0005488;GO:0043167;GO:1901363;GO:1901265;GO:0043168;GO:0043169;GO:0000166;GO:0017076;GO:0046872;GO:0005524;GO:0036094;GO:0003824;GO:0016874;GO:0097367;GO:0097159;GO:0030554;GO:0032559;GO:0032555;GO:0032553	K01965	PCCA, pccA	map00630;map00280;map00640	Glyoxylate and dicarboxylate metabolism;Valine, leucine and isoleucine degradation;Propanoate metabolism	COG4770	I:Lipid transport and metabolism	PF02786.21;PF00289.26;PF02785.23;PF18140.5;PF00364.26;PF07478.17;PF02222.26;PF08443.15	CPSase_L_D2;Biotin_carb_N;Biotin_carb_C;PCC_BT;Biotin_lipoyl;Dala_Dala_lig_C;ATP-grasp;RimK	Carbamoyl-phosphate synthase L chain, ATP binding domain;Biotin carboxylase, N-terminal domain;Biotin carboxylase C-terminal domain;Propionyl-coenzyme A carboxylase BT domain;Biotin-requiring enzyme;D-ala D-ala ligase C-terminus;ATP-grasp domain;RimK-like ATP-grasp domain	mitochondrial
A0A7L9R3L1	CruIII-3	Type III crustin cruIII-3	-	A0A7L9R3L1_PENVA Type III crustin cruIII-3 OS=Penaeus vannamei OX=6689 GN=CruIII-3 PE=2 SV=1	829.095	9.6954	0.02132	up	yes	82.9095	0.1	0.1	0.1	0.1	98.5812	111.68	38.4669	CC:cellular_component;CC:extracellular region;CC:cellular anatomical entityMF:enzyme regulator activity;MF:peptidase regulator activity;MF:molecular_function;MF:peptidase inhibitor activity;MF:enzyme inhibitor activity;MF:molecular function regulator	GO:0005575;GO:0005576;GO:0110165GO:0030234;GO:0061134;GO:0003674;GO:0030414;GO:0004857;GO:0098772	------	------	------	------	------	------	PF00095.25	WAP	WAP-type	extracellular
A0A3R7NP48	C7M84_019121	Uncharacterized protein	113824178	A0A3R7NP48_PENVA Uncharacterized protein OS=Penaeus vannamei OX=6689 GN=C7M84_019121 PE=4 SV=1	819.098	9.6779	0.00807	up	yes	81.9098	0.1	0.1	0.1	0.1	114.443	72.2741	59.0122	------	------	------	------	------	------	ENOG410XNSK;ENOG410YCTF	S:Function unknown;	PF00094.29;PF08742.15	VWD;C8	von Willebrand factor type D domain;C8 domain	cytoplasmic
A0A3R7MTG0	C7M84_013488	Lectin 3	113816215	A0A3R7MTG0_PENVA Lectin 3 OS=Penaeus vannamei OX=6689 GN=C7M84_013488 PE=4 SV=1	0.001225	-9.673	0.04222	down	yes	0.1	81.6551	41.9365	134.968	68.0607	0.1	0.1	0.1	------	------	------	------	------	------	ENOG41123NI;ENOG410YTZ5;ENOG410XPJ1	U:Intracellular trafficking, secretion, and vesicular transport;S:Function unknown;S:Function unknown	PF00059.25	Lectin_C	Lectin C-type domain	extracellular
A0A423TRP3	C7M84_002140	Vacuolar protein sorting-associated protein 35	113826853	A0A423TRP3_PENVA Vacuolar protein sorting-associated protein 35 OS=Penaeus vannamei OX=6689 GN=C7M84_002140 PE=3 SV=1	809.081	9.6601	0.001822	up	yes	80.9081	0.1	0.1	0.1	0.1	72.4768	67.5443	102.703	BP:protein localization;BP:cellular localization;BP:cellular macromolecule localization;BP:nitrogen compound transport;BP:organic substance transport;BP:macromolecule localization;BP:transport;BP:cellular process;BP:establishment of protein localization;BP:biological_process;BP:retrograde transport, endosome to Golgi;BP:establishment of localization in cell;BP:establishment of localization;BP:loc…	GO:0008104;GO:0051641;GO:0070727;GO:0071705;GO:0071702;GO:0033036;GO:0006810;GO:0009987;GO:0045184;GO:0008150;GO:0042147;GO:0051649;GO:0051234;GO:0051179;GO:0016482;GO:0016197;GO:0016192;GO:0046907;GO:0015031GO:0110165;GO:0032991;GO:0005829;GO:0005575;GO:0098796;GO:0030906	K18468	VPS35	map04144	Endocytosis	ENOG410XNXC	U:Intracellular trafficking, secretion, and vesicular transport	PF03635.21	Vps35	Vacuolar protein sorting-associated protein 35	cytoplasmic
A0A423S9R2	C7M84_021346	Alpha-2-macroglobulin	113827612	A0A423S9R2_PENVA Alpha-2-macroglobulin OS=Penaeus vannamei OX=6689 GN=C7M84_021346 PE=4 SV=1	805.372	9.6535	0.01951	up	yes	80.5372	0.1	0.1	0.1	0.1	43.3824	117.176	81.0535	CC:cellular_component;CC:cellular anatomical entity;CC:extracellular spaceMF:endopeptidase inhibitor activity;MF:endopeptidase regulator activity;MF:peptidase regulator activity;MF:molecular_function;MF:peptidase inhibitor activity;MF:serine-type endopeptidase inhibitor activity;MF:enzyme inhibitor activity;MF:molecular function regulator;MF:enzyme regulator activity	GO:0005575;GO:0110165;GO:0005615GO:0004866;GO:0061135;GO:0061134;GO:0003674;GO:0030414;GO:0004867;GO:0004857;GO:0098772;GO:0030234	------	------	------	------	COG2373;ENOG410XRED	J:Translation, ribosomal structure and biogenesis;	PF17791.5;PF01835.23;PF17789.5	MG3;MG2;MG4	Macroglobulin domain MG3;MG2 domain;Macroglobulin domain MG4	extracellular
A0A423TER0	C7M84_006549	Prostaglandin reductase 1	113807661	A0A423TER0_PENVA Prostaglandin reductase 1 OS=Penaeus vannamei OX=6689 GN=C7M84_006549 PE=3 SV=1	0.001297	-9.5906	0.03152	down	yes	0.1	77.0821	69.6286	40.2311	121.387	0.1	0.1	0.1	BP:fatty acid metabolic process;BP:carboxylic acid metabolic process;BP:small molecule metabolic process;BP:organic substance metabolic process;BP:lipid metabolic process;BP:primary metabolic process;BP:cellular process;BP:monocarboxylic acid metabolic process;BP:biological_process;BP:metabolic process;BP:oxoacid metabolic process;BP:cellular lipid metabolic process;BP:organic acid metabolic proc…	GO:0006631;GO:0019752;GO:0044281;GO:0071704;GO:0006629;GO:0044238;GO:0009987;GO:0032787;GO:0008150;GO:0008152;GO:0043436;GO:0044255;GO:0006082;GO:0044237;GO:0006690;GO:0006693;GO:0006692;GO:0033559GO:0005737;GO:0110165;GO:0005575GO:0047522;GO:0003674;GO:0016491;GO:0016628;GO:0016627;GO:0032440;GO:0003824;GO:0036132;GO:0016614;GO:0016616	K13948	PTGR1, LTB4DH	map00590	Arachidonic acid metabolism	COG2130	S:Function unknown	PF00107.30;PF16884.9;PF13602.10	ADH_zinc_N;ADH_N_2;ADH_zinc_N_2	Zinc-binding dehydrogenase;N-terminal domain of oxidoreductase;Zinc-binding dehydrogenase	cytoplasmic
Q283P3	-	Anti-lipopolysaccharide VV-R isoform	113800363	Q283P3_PENVA Anti-lipopolysaccharide VV-R isoform OS=Penaeus vannamei OX=6689 PE=2 SV=1	608.896	9.2501	0.04903	up	yes	60.8896	0.1	0.1	0.1	0.1	75.9483	18.0277	88.693	------	------	------	------	------	------	------	------	PF11630.12	Anti-LPS-SCYG	Anti-lipopolysaccharide factor/Scygonadin	extracellular
A0A3R7Q3T7	C7M84_016039	Putative 26S proteasome non-ATPase regulatory subunit 4	-	A0A3R7Q3T7_PENVA Putative 26S proteasome non-ATPase regulatory subunit 4 OS=Penaeus vannamei OX=6689 GN=C7M84_016039 PE=4 SV=1	421.973	8.721	0.001939	up	yes	42.1973	0.1	0.1	0.1	0.1	48.8939	47.0952	30.6029	BP:proteolysis involved in cellular protein catabolic process;BP:organic substance catabolic process;BP:organonitrogen compound metabolic process;BP:primary metabolic process;BP:protein metabolic process;BP:nitrogen compound metabolic process;BP:modification-dependent protein catabolic process;BP:macromolecule metabolic process;BP:organic substance metabolic process;BP:ubiquitin-dependent protein…	GO:0051603;GO:1901575;GO:1901564;GO:0044238;GO:0019538;GO:0006807;GO:0019941;GO:0043170;GO:0071704;GO:0006511;GO:0008150;GO:0008152;GO:0006508;GO:0043632;GO:0009056;GO:0009057GO:0005575;GO:0032991;GO:0008540	K03029	PSMD4, RPN10	map03050;map05169;map05012;map05010;map05016;map05017;map05014;map05022;map05020	Proteasome;Epstein-Barr virus infection;Parkinson disease;Alzheimer disease;Huntington disease;Spinocerebellar ataxia;Amyotrophic lateral sclerosis;Pathways of neurodegeneration - multiple diseases;Prion disease	COG5148	O:Posttranslational modification, protein turnover, chaperones	PF02809.24	UIM	Ubiquitin interaction motif	cytoplasmic
A0A3R7QL11	C7M84_010881	JHE-like carboxylesterase 1	113812972	A0A3R7QL11_PENVA JHE-like carboxylesterase 1 OS=Penaeus vannamei OX=6689 GN=C7M84_010881 PE=4 SV=1	361.798	8.499	0.02368	up	yes	36.1798	0.1	0.1	0.1	0.1	29.9364	56.0253	22.5777	------	------	------	------	------	------	COG2272	I:Lipid transport and metabolism	PF00135.32;PF20434.2	COesterase;BD-FAE	Carboxylesterase family;BD-FAE	lysosomal
