# Supplementary material for: Effect of sodium lactate on the gel quality of cold-stored Litopenaeus vannamei: Perspective of 4D-DIA proteomics
Source: Food Chem X. 2026 Apr 5;35:103835. doi: 10.1016/j.fochx.2026.103835 (PMC13091128; doi:10.1016/j.fochx.2026.103835)
Supplement: Supplementary file 2 — Supplementary material 2 [file mmc2.xls]

## Sheet: Sheet1
Effect of different treatments on TBARS of L. vannamei
Effect of different treatments on carbonyl of L. vannamei
